# Supplementary material for: Epigenetic analysis in placentas from sickle cell disease patients reveals a hypermethylation profile
Source: PLoS One. 2022 Sep 21;17(9):e0274762. doi: 10.1371/journal.pone.0274762 (PMC9491616; doi:10.1371/journal.pone.0274762)
Supplement: S2 Table — (XLSX) [file pone.0274762.s002.xlsx]

## Sheet: 396 DMPs - HbSS
	DMPs list and the methytation beta -value (β-values) for each patient in the HbSS (SS-1 to SS-8) and Control (CTL-1 to CTL-7) groups.
DMPs	β-values SS-1	β-values SS-2	β-values SS-3	β-values SS-4	β-values SS-5	β-values SS-6	β-values SS-7	β-values SS-8	β-values CTL-1	β-values CTL-2	β-values CTL-3	β-values CTL-4	β-values CTL-5	β-values CTL-6	β-values CTL-7
cg06422558	0.5366497	0.4116624	0.4388422	0.5335915	0.49047	0.4903583	0.3005295	0.5544928	0.216591	0.2279518	0.398216	0.1388824	0.3919802	0.2201452	0.2125651
cg03909602	0.2703035	0.4964054	0.5440737	0.4301886	0.4344196	0.3410969	0.6231566	0.5129729	0.2352532	0.2090507	0.2231904	0.1717142	0.3681599	0.2320745	0.1916498
cg03842686	0.1007018	0.4782973	0.2157276	0.3488324	0.1646872	0.4846213	0.2261909	0.239222	0.04152095	0.220067	0.08182466	0.03789377	0.2418082	0.05642667	0.03899589
cg20156659	0.5003929	0.5329008	0.5082884	0.444622	0.398763	0.4972445	0.4763893	0.365976	0.08643566	0.3820201	0.3241801	0.2269605	0.3699872	0.236108	0.1950853
cg10894765	0.5774649	0.3820903	0.6682958	0.397104	0.6491545	0.5167061	0.4213095	0.3511172	0.7771128	0.4641724	0.6944509	0.8204448	0.4673002	0.624254	0.6824664
cg25898680	0.2974163	0.4392957	0.2857365	0.412013	0.287682	0.3299807	0.1984013	0.3561823	0.1079608	0.2393018	0.1346266	0.07357691	0.2170805	0.2539494	0.10326
cg02068255	0.6630091	0.427511	0.6159549	0.4773186	0.4667798	0.637425	0.4295342	0.4209959	0.729793	0.6885215	0.7549828	0.6971262	0.6154334	0.7768197	0.7642381
cg00209038	0.5790328	0.5929412	0.6053977	0.4868392	0.5294346	0.5273116	0.5491305	0.4577938	0.1001555	0.4520846	0.3590381	0.2542115	0.45485	0.3493154	0.2420034
cg12308746	0.3915774	0.5825421	0.3827997	0.3943535	0.4451778	0.4007436	0.2502778	0.5195436	0.2725747	0.2077081	0.2433685	0.1885199	0.2756844	0.1563107	0.1230055
cg00469602	0.5850742	0.6097101	0.5557502	0.5578018	0.5564585	0.5439001	0.5792309	0.6349058	0.3984983	0.442416	0.4309957	0.3365014	0.4165846	0.4420648	0.5248317
cg00884040	0.2337445	0.3739626	0.357211	0.5661038	0.5337848	0.2736984	0.4616399	0.2031247	0.6320243	0.5988792	0.5944249	0.5860754	0.5226117	0.4944003	0.3729731
cg02292450	0.4161104	0.8097425	0.4814894	0.8533329	0.7201248	0.6932771	0.8461654	0.7127365	0.3963497	0.5101421	0.4851951	0.2256148	0.3758696	0.4138086	0.6617533
cg19743254	0.4463526	0.3094395	0.3308038	0.2584749	0.277233	0.4409485	0.2996349	0.2941612	0.07771893	0.08813557	0.1623536	0.1457048	0.104937	0.1952764	0.07213112
cg23918580	0.1669051	0.4895143	0.2619209	0.4195793	0.4676548	0.2347438	0.5412969	0.3702957	0.0657114	0.2358751	0.3242844	0.04542813	0.164438	0.1246202	0.02895547
cg03631078	0.2422275	0.2042022	0.2196036	0.308083	0.1777659	0.336886	0.4163212	0.2286174	0.4732341	0.5056188	0.4432657	0.4921899	0.4121556	0.5472515	0.6272693
cg22312534	0.5904843	0.451024	0.5600406	0.6484986	0.5869738	0.5795526	0.6154218	0.5221549	0.7624617	0.7250677	0.8213393	0.754081	0.6814365	0.726071	0.8501739
cg07070077	0.2918892	0.3012163	0.2695963	0.4564541	0.3696321	0.4032002	0.5838272	0.3314719	0.5912925	0.6292054	0.6587399	0.5993429	0.5482285	0.6838977	0.7170419
cg14321127	0.4320836	0.4156935	0.5308732	0.6324657	0.5663109	0.3199043	0.3794446	0.3752844	0.6367835	0.6514043	0.7787838	0.7890744	0.7758325	0.4661573	0.6327819
cg04548513	0.3236809	0.3965163	0.1465925	0.2767864	0.3901015	0.3720557	0.1586544	0.4819384	0.1274274	0.1388526	0.1264767	0.07269148	0.2493629	0.0945236	0.06226113
cg06210070	0.3485168	0.3712304	0.4523632	0.3205585	0.3465463	0.2862158	0.4010303	0.4713399	0.2086892	0.1891204	0.1626224	0.1349156	0.2412916	0.1786662	0.3245565
cg18774195	0.2355976	0.4174514	0.4261707	0.3049444	0.2718016	0.3428296	0.310674	0.2330854	0.1145623	0.1453672	0.2275482	0.08827464	0.1553153	0.2076247	0.1318848
cg21427227	0.5733583	0.3121893	0.4301736	0.3238797	0.5650581	0.3942584	0.2572157	0.4174532	0.6187197	0.54181	0.6498825	0.6195948	0.5436736	0.5517923	0.4774889
cg12820681	0.3747744	0.4887197	0.6264902	0.5036211	0.5033922	0.4770822	0.4638242	0.5129951	0.378304	0.2628828	0.2346816	0.1746551	0.3834957	0.2091331	0.1974149
cg07442759	0.4401208	0.5858785	0.4875434	0.5580186	0.4704991	0.17815	0.3072121	0.6182405	0.1215578	0.2048835	0.2805101	0.1422407	0.2903318	0.2281845	0.1451943
cg20704159	0.5273264	0.7528502	0.7096636	0.7236948	0.7327689	0.7034377	0.7071895	0.7208051	0.5215181	0.5934034	0.6817428	0.2337802	0.5481555	0.5233181	0.4936707
cg03762477	0.4976432	0.407531	0.5276217	0.3947723	0.4562207	0.3797997	0.3992434	0.3896486	0.5298826	0.5588829	0.6029063	0.663795	0.5967261	0.6168736	0.64298
cg11237792	0.5011849	0.4571795	0.4408236	0.4958481	0.385038	0.4218612	0.5863674	0.5033355	0.2975381	0.3609721	0.231876	0.2439126	0.2861813	0.4348324	0.3251438
cg03376547	0.4332014	0.5751349	0.3158648	0.4518714	0.5348159	0.4090994	0.4486595	0.607649	0.711179	0.5853921	0.7019103	0.6684533	0.6158646	0.637575	0.6688234
cg11985321	0.501831	0.576948	0.4187291	0.544024	0.7581682	0.5411422	0.4891681	0.7252893	0.8126889	0.9301784	0.7114404	0.8675742	0.6227268	0.926216	0.8967302
cg19717061	0.3716812	0.2714758	0.3655003	0.4547849	0.4081289	0.4288369	0.4902442	0.3734717	0.5464026	0.5736006	0.6000102	0.5308375	0.551969	0.5820118	0.6302032
cg12363404	0.5352584	0.5602939	0.5143228	0.5342229	0.5390944	0.4885351	0.5120855	0.6430133	0.3048658	0.279441	0.4368863	0.4095687	0.3456548	0.3634116	0.3214811
cg13399259	0.4450184	0.3225716	0.4118026	0.4918215	0.4331619	0.5718959	0.560603	0.4041571	0.6661162	0.6703749	0.6146976	0.5783291	0.5658119	0.6603692	0.7177822
cg05475530	0.3038611	0.30371	0.2746052	0.397809	0.3563118	0.4022055	0.4148964	0.2948083	0.5268848	0.531442	0.6000387	0.500006	0.5090226	0.587585	0.6393381
cg07520919	0.5467475	0.5503661	0.5323481	0.58192	0.5146633	0.5802639	0.4808275	0.5668136	0.4534694	0.4190781	0.4393305	0.315109	0.4853982	0.3106234	0.3217145
cg07274618	0.4130416	0.3140545	0.1561459	0.4008498	0.3073892	0.3232661	0.3736015	0.1427536	0.02614274	0.07219501	0.1496175	0.03295463	0.1250277	0.03053806	0.01369229
cg20602296	0.608457	0.3964181	0.533177	0.4448587	0.5657883	0.615026	0.5589552	0.4668374	0.7371552	0.6564907	0.7420299	0.6463634	0.6205843	0.7654887	0.7415192
cg06953325	0.4837747	0.4497904	0.4305346	0.3756602	0.3963792	0.4632371	0.3428641	0.4370301	0.5845511	0.5866588	0.6309863	0.663816	0.6691155	0.5220709	0.5179762
cg03495868	0.08222656	0.3772304	0.2808397	0.343346	0.1712591	0.4058949	0.2498129	0.1949201	0.03722053	0.09703562	0.1590648	0.03925802	0.1493288	0.1420235	0.02754444
cg19403014	0.3390214	0.356285	0.3952208	0.2427587	0.2444658	0.3201418	0.2590402	0.2087987	0.06856933	0.1621381	0.1831513	0.107429	0.2095197	0.1509135	0.1087125
cg07072475	0.5291674	0.5710592	0.3814832	0.3858411	0.4638104	0.3658097	0.4920579	0.4441582	0.06668099	0.5282485	0.1589871	0.195651	0.08780289	0.2156744	0.3033892
cg14873623	0.7473253	0.6814007	0.6310815	0.5283742	0.6812129	0.77016	0.5731844	0.6623527	0.2927299	0.4507757	0.6195292	0.4184468	0.4061865	0.6073188	0.5858674
cg24913975	0.3861245	0.2077406	0.434052	0.2909924	0.2025987	0.3899216	0.3510494	0.143777	0.5475765	0.5658003	0.4728874	0.504728	0.3393585	0.4455412	0.5524396
cg19254119	0.3101579	0.3247667	0.08223637	0.4425424	0.2327753	0.5804073	0.393673	0.3629482	0.07032948	0.1887893	0.1567337	0.1159666	0.09048628	0.1186123	0.2629925
cg14847818	0.4925145	0.3700734	0.4524125	0.5940831	0.4590521	0.5313405	0.735088	0.4842796	0.7337454	0.7514335	0.6173948	0.7627541	0.6690697	0.7492402	0.7667734
cg14332600	0.6185165	0.3697584	0.6504828	0.3934584	0.5487361	0.5466597	0.4552827	0.4074108	0.7329218	0.655864	0.6479466	0.5699655	0.6041423	0.644202	0.7474506
cg16560455	0.342788	0.2657029	0.3680099	0.3036071	0.2483403	0.4161192	0.3865041	0.2968894	0.4876656	0.4537746	0.4977931	0.5047489	0.4330231	0.5339596	0.6607975
cg09426834	0.07616973	0.2590169	0.1497853	0.3815145	0.2354093	0.04910593	0.2724695	0.2063349	0.01972513	0.0222936	0.02965403	0.0226217	0.1785298	0.02903353	0.01816835
cg23167246	0.6485887	0.4859593	0.4896944	0.677001	0.7010315	0.6855535	0.5935121	0.640042	0.5129131	0.4622088	0.3672367	0.320923	0.3513359	0.3567294	0.2880504
cg02147465	0.4896722	0.4328751	0.4346495	0.5210776	0.4893982	0.5704491	0.6895863	0.5235447	0.7401781	0.7929519	0.72061	0.6372167	0.6563153	0.7802759	0.8163081
cg04490596	0.64787	0.5432879	0.4546167	0.6716638	0.5989263	0.571421	0.4111224	0.6100258	0.3295462	0.3335072	0.4609584	0.3776333	0.4118566	0.4288364	0.2629493
cg25973835	0.2751233	0.2309636	0.3477491	0.3391603	0.2836637	0.3835405	0.5069106	0.2586923	0.5004057	0.5796011	0.5340099	0.49591	0.4144746	0.6410718	0.5212401
cg03465399	0.7702485	0.5969555	0.5960271	0.7596094	0.7848154	0.8281002	0.5727675	0.7897208	0.5371206	0.4598599	0.3453508	0.3643784	0.6450699	0.4926666	0.2322356
cg16014202	0.6728656	0.6210899	0.6181954	0.6503983	0.6481046	0.7436383	0.70737	0.7039778	0.4965742	0.5693578	0.6437171	0.4483859	0.5987421	0.4236109	0.4140897
cg27035712	0.1336864	0.1353246	0.1224621	0.1151054	0.1633745	0.1437682	0.06481541	0.0656185	0.2537302	0.276363	0.3089817	0.2668124	0.1529807	0.2188894	0.4673507
cg00779065	0.4255966	0.5392392	0.6104493	0.607473	0.6125409	0.5292833	0.5669448	0.5218803	0.3646413	0.496782	0.3491685	0.2753592	0.411451	0.2681967	0.3252879
cg18068521	0.5992295	0.6171081	0.5497929	0.4785232	0.6118116	0.6760959	0.439249	0.6468639	0.3490946	0.5795709	0.4294895	0.2650225	0.4463634	0.4079123	0.3669597
cg02443428	0.1092015	0.3488816	0.2958447	0.3186607	0.2095338	0.2793362	0.3625881	0.2365326	0.06523837	0.04131659	0.2875964	0.04000761	0.06604251	0.1197038	0.1391365
cg19609456	0.4437477	0.4657199	0.5653832	0.5179962	0.4281453	0.4326936	0.3809342	0.3427554	0.2684271	0.1993767	0.2669661	0.2459842	0.2808973	0.2496226	0.1692543
cg23462514	0.3102117	0.6358521	0.3999874	0.5177549	0.4089122	0.3255816	0.3044851	0.3673768	0.1025442	0.1508125	0.4485781	0.1631403	0.4377906	0.1818814	0.2107286
cg19904833	0.6557982	0.5142067	0.581762	0.6246285	0.674146	0.709267	0.6253205	0.6034364	0.4624205	0.3842943	0.5203839	0.3851495	0.3505188	0.3831868	0.3397314
cg00161229	0.3599477	0.4042782	0.6084647	0.5925685	0.04948023	0.04450198	0.3617211	0.02949131	0.01509738	0.02797565	0.02844164	0.03549952	0.04215409	0.02612387	0.02912846
cg12071968	0.8287094	0.824968	0.7767395	0.6826581	0.815473	0.8546943	0.7222671	0.6787347	0.4892938	0.6737306	0.6146328	0.4734716	0.4021582	0.8073069	0.5168438
cg14534144	0.7967387	0.5936436	0.6363085	0.7863182	0.8252142	0.8155702	0.7323213	0.7945879	0.6408251	0.5962529	0.4744236	0.393603	0.5212428	0.4553783	0.4063666
cg26785025	0.648021	0.719297	0.7386522	0.7459604	0.6942	0.5821035	0.8172381	0.7313189	0.555682	0.5567448	0.5617092	0.5738896	0.5318996	0.4049018	0.5226803
cg00588430	0.5214647	0.5935975	0.555881	0.4737409	0.5740805	0.6349543	0.4744662	0.5646982	0.3289304	0.4944249	0.4786302	0.4409695	0.3541233	0.3761338	0.3066481
cg07264876	0.4329545	0.522278	0.3581521	0.3297058	0.2456143	0.1622396	0.2690483	0.4859124	0.1331866	0.07974084	0.3677939	0.2006336	0.185977	0.1285771	0.1217743
cg03495625	0.5730324	0.4955319	0.57573	0.4453709	0.5213417	0.3873606	0.5394451	0.3666992	0.511498	0.640922	0.7492704	0.8209689	0.6570011	0.5861778	0.6227066
cg01100603	0.6398287	0.5992977	0.7342481	0.6229525	0.6494449	0.7341073	0.7085347	0.7341118	0.6192283	0.6193996	0.6081389	0.4200251	0.5089311	0.4592991	0.3556791
cg26898376	0.6276759	0.8261363	0.8582291	0.7364166	0.7377745	0.8063484	0.7257662	0.866913	0.6415064	0.6184201	0.6300452	0.5751199	0.7536995	0.5210841	0.5811436
cg07833138	0.1870447	0.3609105	0.317141	0.1202658	0.385098	0.2697397	0.3582259	0.2722581	0.06674977	0.1198677	0.2479902	0.04774347	0.1751635	0.1107839	0.1669557
cg12364324	0.4174351	0.427442	0.4569011	0.3173204	0.4258948	0.2356159	0.2354958	0.3468474	0.1057048	0.3004103	0.1535185	0.1570654	0.3288916	0.2585299	0.1509429
cg21316960	0.2507717	0.2428712	0.2631485	0.3545315	0.3141408	0.3950733	0.4368471	0.2433027	0.5090192	0.550715	0.5088687	0.45107	0.4613839	0.5527751	0.6463537
cg20842326	0.1699	0.3344443	0.2917403	0.3753973	0.2982395	0.2915838	0.4646134	0.2696373	0.102891	0.197874	0.20151	0.09266512	0.2114073	0.1211997	0.08355419
cg05913846	0.4506473	0.4529025	0.3535834	0.6515127	0.5640824	0.7666897	0.5510969	0.7791944	0.4520258	0.31392	0.4615998	0.2758248	0.4238113	0.2576149	0.2815007
cg14459203	0.6817756	0.7107133	0.6679158	0.748481	0.6187334	0.6896404	0.6782881	0.7363224	0.1042237	0.08803567	0.7698652	0.09895194	0.7282008	0.6777072	0.6069995
cg13092806	0.05331126	0.3670225	0.6812663	0.6085858	0.5147221	0.2641858	0.5774782	0.7586477	0.03196064	0.05311644	0.03668194	0.02598557	0.4354651	0.08150252	0.3492779
cg12019992	0.5028896	0.5960733	0.7679106	0.5890433	0.6796563	0.5517553	0.5907551	0.5422269	0.3184217	0.4058095	0.5837503	0.3706359	0.4676743	0.3737475	0.3755793
cg06617961	0.6036221	0.7387768	0.4697344	0.5135417	0.4026244	0.7386683	0.4749259	0.3882158	0.1649474	0.312586	0.6599117	0.1182465	0.4954866	0.5015218	0.3183989
cg22778178	0.6554473	0.6536208	0.6399515	0.5990887	0.5165234	0.6262945	0.4605602	0.7153143	0.4358449	0.4797508	0.4512337	0.549524	0.3811749	0.4748175	0.377558
cg00924924	0.7507658	0.6959192	0.9310243	0.6714897	0.8573174	0.8961315	0.5795572	0.6800111	0.9187198	0.9097796	0.9024801	0.9094191	0.8825765	0.9070869	0.9217083
cg16250461	0.194789	0.4181191	0.3755976	0.3869316	0.2937663	0.3245697	0.09976821	0.1301068	0.0576731	0.03792754	0.04391859	0.03723637	0.104661	0.2144658	0.2567427
cg03939903	0.7359183	0.3671787	0.4936656	0.4257226	0.4253517	0.6277978	0.3819916	0.3780007	0.7204799	0.5489167	0.7447604	0.6923401	0.5072956	0.6923833	0.7358041
cg14888348	0.7528567	0.5449451	0.6941463	0.6709034	0.5951595	0.7018406	0.450356	0.7061225	0.7947236	0.8647647	0.7167167	0.825743	0.841664	0.8110003	0.8667328
cg11745592	0.4568779	0.3800788	0.4461917	0.3252624	0.5627116	0.3128253	0.2416666	0.3769511	0.2042112	0.1907301	0.2783049	0.1343722	0.1633835	0.2088729	0.1828849
cg01230784	0.6820901	0.5270519	0.3932298	0.5532366	0.5139561	0.6694648	0.6752703	0.4953173	0.2771317	0.1721876	0.4088893	0.427887	0.4760498	0.2629725	0.261749
cg00142940	0.556422	0.3917248	0.4073513	0.2842233	0.4493394	0.4988152	0.2658876	0.4511947	0.6881596	0.4998137	0.7855047	0.5743119	0.5281275	0.5155353	0.6944594
cg03152288	0.05219777	0.2015349	0.4057492	0.3185062	0.2775995	0.2873404	0.3093628	0.3844541	0.03240228	0.0415391	0.061963	0.02482618	0.2104916	0.04952519	0.2412114
cg10954469	0.4519581	0.4521692	0.4266625	0.380259	0.4102908	0.4632249	0.3926483	0.5425426	0.2532834	0.2413241	0.3256793	0.2016232	0.3893665	0.2822065	0.279899
cg17766148	0.3753429	0.4883347	0.3518221	0.2850122	0.3239007	0.2230614	0.4766743	0.2714277	0.09915429	0.1582863	0.2091371	0.1444675	0.2996798	0.1477501	0.1297271
cg12349027	0.5251784	0.5657825	0.4201697	0.5239631	0.614253	0.7043996	0.5115335	0.5155852	0.2193929	0.4103723	0.5095478	0.2755312	0.3902849	0.4314946	0.1463163
cg19057390	0.4576696	0.217309	0.3361958	0.2323318	0.3089038	0.4000986	0.2254278	0.2491699	0.5051519	0.3349688	0.5734705	0.3874638	0.5131139	0.4272946	0.5263654
cg27049740	0.4374282	0.6137993	0.4218669	0.5580532	0.6842551	0.3689577	0.5735362	0.4390989	0.5370538	0.816344	0.778967	0.8570398	0.8049562	0.6624524	0.7264832
cg25483360	0.7254457	0.5710179	0.7279772	0.5533995	0.6603619	0.5988695	0.7003999	0.6194379	0.4668642	0.5377583	0.490831	0.3220195	0.4102841	0.5954411	0.3526064
cg22265133	0.3153289	0.3837048	0.397512	0.4327391	0.5240635	0.3619153	0.2178797	0.2684612	0.5906741	0.7379019	0.516822	0.6262148	0.6037206	0.3955135	0.7344567
cg08776296	0.141521	0.6711058	0.5329155	0.6396224	0.1473781	0.6267021	0.6171292	0.09582189	0.8452694	0.8335788	0.8450968	0.8547278	0.6496566	0.5977005	0.6606932
cg03126547	0.3631326	0.4921873	0.5032325	0.5859467	0.5153241	0.382143	0.5400421	0.3667323	0.2894528	0.3176541	0.3845611	0.2260495	0.2825348	0.2326598	0.120263
cg18810664	0.4412595	0.4948103	0.5228404	0.4390979	0.4509832	0.2658065	0.3262496	0.2692015	0.03974974	0.288393	0.3139456	0.2047878	0.2181188	0.1964442	0.07291348
cg05726432	0.4141982	0.1491072	0.3748816	0.4089753	0.4741195	0.3121819	0.1676209	0.1149961	0.05563646	0.1592627	0.06684171	0.04028968	0.07482046	0.0406384	0.1232032
cg22823644	0.5405724	0.271075	0.3249892	0.266719	0.2881873	0.4836347	0.4461487	0.3727674	0.1856383	0.2208895	0.1397036	0.1327733	0.1636444	0.2556264	0.1220733
cg09761058	0.2410573	0.03475409	0.04833017	0.4217946	0.7568169	0.01493222	0.04465786	0.06196992	0.1935552	0.9524493	0.3814243	0.2567889	0.8192643	0.9315214	0.8247297
cg09355771	0.0367723	0.146294	0.450979	0.4673899	0.2745535	0.3293258	0.3627263	0.2487043	0.0208934	0.02305939	0.0424608	0.01330399	0.1497519	0.06729398	0.2154422
cg19777540	0.3824645	0.5526754	0.4891851	0.2503577	0.4083057	0.1227501	0.1286469	0.4902352	0.09370661	0.08018109	0.2850486	0.08487265	0.2202339	0.1922483	0.2859143
cg00852603	0.4890983	0.5500815	0.5606313	0.5960891	0.5925794	0.659106	0.3758575	0.4612053	0.2233847	0.6171083	0.4301422	0.230194	0.4300057	0.3244275	0.2229218
cg06557985	0.4784954	0.6186004	0.6916101	0.6853697	0.8007975	0.5994885	0.7143447	0.7552715	0.8300247	0.7958576	0.8793833	0.7901934	0.8526734	0.8032216	0.8028759
cg01064265	0.2282609	0.4083541	0.2197498	0.3499153	0.2885482	0.3783101	0.2327147	0.2754911	0.06509324	0.09365854	0.1839386	0.03676497	0.1530212	0.2726768	0.02929347
cg18228456	0.4305494	0.6555037	0.5317453	0.5249691	0.4727747	0.2327129	0.3502705	0.5759219	0.4026692	0.2547287	0.4003373	0.1707476	0.2951091	0.2657034	0.2458437
cg23818621	0.3984659	0.4804941	0.4976265	0.4931108	0.3595271	0.4398294	0.3355786	0.3191225	0.2554232	0.3200665	0.1734685	0.2037562	0.1386225	0.2269229	0.2276023
cg25811448	0.3000742	0.2792987	0.3504875	0.2673481	0.225007	0.6317241	0.1544541	0.2279619	0.6669313	0.2609296	0.6777513	0.6462412	0.4750724	0.3308632	0.7214888
cg08110542	0.369079	0.5186393	0.4861843	0.4582453	0.3683566	0.1888255	0.4497738	0.2713745	0.1866078	0.2624557	0.06008404	0.08161902	0.3329368	0.1931273	0.2045379
cg20092458	0.0982392	0.3852594	0.1621688	0.3108767	0.1598417	0.4376033	0.2480259	0.2115987	0.04213907	0.1794953	0.1356011	0.06770847	0.1297014	0.08799527	0.03343565
cg20899271	0.1404344	0.2594481	0.3762111	0.2485747	0.2929916	0.3164874	0.1937542	0.2867577	0.08746793	0.1519725	0.1214936	0.116182	0.1395487	0.1126802	0.04393698
cg23730027	0.5676104	0.3571458	0.3927556	0.6450391	0.5275105	0.569149	0.4268692	0.597346	0.7030815	0.514304	0.7234035	0.7849797	0.5470644	0.7436571	0.6055126
cg12405684	0.4374669	0.6031462	0.4207515	0.5897213	0.595392	0.4054528	0.3970491	0.3588938	0.5354206	0.7599038	0.7172116	0.7054535	0.5210374	0.6088801	0.6584536
cg08407434	0.4657349	0.5144225	0.5505852	0.5354818	0.4828395	0.4370051	0.4643774	0.5840027	0.3500554	0.3393702	0.430729	0.3534123	0.3500462	0.1894045	0.2181142
cg21082500	0.56603	0.6138858	0.6734277	0.6372884	0.6792688	0.6935538	0.7066356	0.5876563	0.4242784	0.4772595	0.6015066	0.4100624	0.5306619	0.5090902	0.3241234
cg03896436	0.458974	0.5075405	0.240741	0.4703548	0.493332	0.476426	0.2870413	0.475757	0.2518667	0.2991494	0.2467416	0.2044213	0.4143723	0.210341	0.08930301
cg03352332	0.3799431	0.3450791	0.3105922	0.2519019	0.2268813	0.1461419	0.1454344	0.2060391	0.3825062	0.4551177	0.6049204	0.5884342	0.4200515	0.3393495	0.3326371
cg20157281	0.2144293	0.3962784	0.4672808	0.3872881	0.3418034	0.3610613	0.4792896	0.3303737	0.1623868	0.2399475	0.2679654	0.1374369	0.2907378	0.200685	0.1110074
cg16358924	0.623178	0.5019454	0.4103039	0.5013088	0.4954734	0.5733683	0.6021958	0.5122977	0.7068921	0.736812	0.76022	0.6771601	0.6365206	0.75948	0.7739395
cg19815992	0.4160822	0.1547657	0.2314628	0.1419063	0.2093375	0.3180662	0.1428973	0.1370225	0.4188554	0.2959907	0.4461984	0.3522894	0.290197	0.4599129	0.4097289
cg10854758	0.5571339	0.4891007	0.4681308	0.5919457	0.508846	0.4598193	0.4424991	0.4150806	0.2017262	0.1206209	0.3339225	0.2340265	0.3319474	0.2206102	0.3570723
cg25649000	0.1201214	0.402482	0.3267674	0.2834118	0.2950647	0.2722779	0.2550077	0.2669597	0.06982297	0.1227908	0.2151216	0.0660721	0.3017074	0.06259051	0.05779224
cg01011748	0.4625271	0.3475566	0.3708508	0.3031302	0.295623	0.4476997	0.1917059	0.2809239	0.1356417	0.3476597	0.2260712	0.1110502	0.1804227	0.1647944	0.07804751
cg15573998	0.8634105	0.8138777	0.7906962	0.7612154	0.8428034	0.6175718	0.8515193	0.8070443	0.6987494	0.5657941	0.5077713	0.5279214	0.6369413	0.6388706	0.6032853
cg21832319	0.6724767	0.5682721	0.6437091	0.5133064	0.7472956	0.6224021	0.5754236	0.5670416	0.3804286	0.3571388	0.59618	0.4216094	0.4178519	0.4229511	0.3320775
cg26485890	0.2071729	0.3054996	0.3572059	0.3252673	0.3618759	0.2393615	0.2927631	0.3046978	0.07094067	0.2602996	0.02480857	0.06132567	0.0418641	0.1782772	0.2180382
cg25390223	0.4278479	0.4919273	0.439419	0.504199	0.6981906	0.2645205	0.6261939	0.5708656	0.6248125	0.575248	0.597633	0.6735797	0.7017004	0.6481336	0.806703
cg03427322	0.421308	0.5929525	0.3048452	0.5074	0.494701	0.5134373	0.4614183	0.6136222	0.3757973	0.4682375	0.1203846	0.1198883	0.4214421	0.4087359	0.1644994
cg04293902	0.2599041	0.2670016	0.2743416	0.3042335	0.3164253	0.1078172	0.03016964	0.1997432	0.02636331	0.04113095	0.05294787	0.02458123	0.1531907	0.03963288	0.01727055
cg03004374	0.3584747	0.31758	0.2915549	0.4279402	0.3639588	0.4550293	0.5776677	0.3689113	0.5535103	0.6813333	0.5649801	0.5108182	0.6291893	0.6517116	0.700103
cg02543641	0.1748962	0.2782577	0.5577534	0.4079346	0.5664455	0.1685005	0.4496936	0.2115237	0.616236	0.3785422	0.4379634	0.6629162	0.4067421	0.4721108	0.6010758
cg15570860	0.4428824	0.4922636	0.5064963	0.0389989	0.907128	0.08302544	0.04155296	0.4746092	0.9294468	0.3988399	0.9540065	0.9313308	0.5902249	0.9533536	0.5917647
cg20900869	0.4788076	0.6559536	0.4360896	0.6279125	0.6436669	0.8223757	0.7661288	0.6281353	0.2168892	0.6546177	0.499133	0.2247966	0.3673837	0.3919201	0.6099973
cg07708811	0.4378986	0.5816509	0.5600182	0.6071649	0.4958267	0.6729158	0.6726851	0.605536	0.4364584	0.4946245	0.463487	0.2845574	0.5491369	0.4164934	0.3268971
cg08355739	0.6823715	0.5423738	0.5381739	0.5321364	0.5103547	0.633533	0.3827603	0.465942	0.723649	0.66549	0.7539472	0.6394186	0.7130271	0.5864665	0.7444741
cg03686593	0.4196209	0.6136017	0.4134363	0.5799239	0.5753275	0.6476267	0.6266472	0.3952857	0.2426228	0.2122884	0.3909293	0.1203781	0.4516666	0.4570394	0.1671172
cg27207470	0.2660994	0.3992825	0.2993553	0.3180747	0.3835795	0.2953594	0.1385734	0.2759708	0.1171781	0.03012541	0.3119756	0.03620508	0.1627271	0.1383475	0.06553916
cg10715092	0.3184738	0.6566679	0.4237075	0.6101296	0.5112939	0.2970356	0.4253585	0.5139145	0.1975059	0.3390065	0.3626738	0.1087409	0.5586144	0.2461095	0.2895435
cg26074622	0.580456	0.5980888	0.6110988	0.7237335	0.759855	0.5877785	0.6410713	0.7767118	0.3477887	0.442975	0.6014486	0.4996697	0.4992619	0.4246579	0.4807422
cg09730500	0.5576198	0.5516699	0.5831679	0.5295263	0.5700581	0.5817579	0.5572654	0.6004048	0.4361235	0.4696037	0.3612535	0.5139971	0.403891	0.3659729	0.3666496
cg27627266	0.8363259	0.5691134	0.6945922	0.7593053	0.6325824	0.6126447	0.5905686	0.4607982	0.8634201	0.7312089	0.8106668	0.7983015	0.7612077	0.7643582	0.8571037
cg25364486	0.6062052	0.7211403	0.8684782	0.7981792	0.7817393	0.7241701	0.7981743	0.741809	0.424378	0.4644736	0.6765213	0.413273	0.6617213	0.6550752	0.7645633
cg27044933	0.6209027	0.5128355	0.804033	0.5782407	0.7172426	0.4562571	0.4925434	0.6418845	0.3296609	0.4328311	0.2986591	0.3015896	0.5381505	0.3692489	0.4498602
cg23403004	0.5305191	0.499727	0.5517581	0.4362589	0.4645488	0.4567205	0.5708704	0.581744	0.3466866	0.2323449	0.3982652	0.3306903	0.5088092	0.4447447	0.221083
cg16574405	0.2727445	0.3432304	0.2162573	0.4260688	0.3030607	0.2315929	0.2496645	0.2716084	0.5559442	0.470216	0.5424268	0.3659859	0.4603085	0.3398736	0.4657029
cg27046936	0.171193	0.5270658	0.3803102	0.5693296	0.3078875	0.5528366	0.3651127	0.3112579	0.1787727	0.1936281	0.3825207	0.161378	0.2943378	0.1640462	0.09253055
cg25427233	0.1651597	0.378466	0.4020996	0.3474808	0.2204832	0.1510529	0.1638298	0.3744183	0.0938002	0.09896504	0.1384228	0.1206535	0.2035625	0.1238912	0.09871432
cg04448240	0.2218946	0.3451359	0.3383567	0.3379953	0.4011271	0.3441516	0.3422757	0.2670566	0.407077	0.4681693	0.4775555	0.5679656	0.5048359	0.3883025	0.6169037
cg16257533	0.4793185	0.3879819	0.3447001	0.4164428	0.4565544	0.5241873	0.577433	0.3914758	0.1230976	0.0997468	0.4934277	0.2043446	0.4211883	0.2662326	0.298501
cg12907305	0.4542244	0.2984544	0.3887244	0.3380598	0.2869548	0.4407651	0.4037672	0.3719232	0.5316539	0.5860304	0.6430567	0.4746512	0.4651718	0.5379897	0.7114227
cg00376544	0.3761432	0.5613552	0.3766275	0.5087767	0.4764092	0.3119898	0.4146753	0.470974	0.2089149	0.3560313	0.2363603	0.1344284	0.3237694	0.3234622	0.2572893
cg25691825	0.1548669	0.2965847	0.4238428	0.3535925	0.2951792	0.3468756	0.2512164	0.1718022	0.08130647	0.1052833	0.1036126	0.07784069	0.1595157	0.03599334	0.02015385
cg27624162	0.4735793	0.4516745	0.2851326	0.5718278	0.3424896	0.4439463	0.1908551	0.2517152	0.1003689	0.09614388	0.1895899	0.09050021	0.3789307	0.1797283	0.09883353
cg21472546	0.6240642	0.6341416	0.6879879	0.5921964	0.7043181	0.6466884	0.5197794	0.5629589	0.5640215	0.5324248	0.446219	0.4127445	0.4519203	0.4165344	0.3676249
cg00417291	0.5374931	0.7340502	0.5443682	0.694268	0.6116585	0.7166283	0.8510451	0.6708369	0.4096354	0.5639859	0.6530566	0.4552769	0.4210515	0.4212879	0.711259
cg19927214	0.5585536	0.5481001	0.4650467	0.522276	0.6816007	0.5194059	0.3965082	0.6764841	0.691423	0.8713069	0.6327835	0.7672517	0.5856919	0.8533996	0.7460628
cg24439837	0.7025514	0.4501431	0.5569313	0.4714553	0.4870467	0.6030663	0.4460292	0.6432648	0.8067839	0.6861262	0.7704434	0.7480414	0.5588294	0.6601613	0.7884328
cg20395967	0.3091369	0.5767543	0.3557785	0.5873945	0.4533241	0.2503431	0.2668622	0.5046248	0.1666597	0.1892111	0.3075508	0.119066	0.5181726	0.2362487	0.1001341
cg03558025	0.6111906	0.3270695	0.4870766	0.5013508	0.3499331	0.5379974	0.4385021	0.2493178	0.587694	0.6729737	0.6626186	0.656459	0.4649255	0.6664303	0.5525042
cg27494087	0.3034374	0.2958004	0.2370809	0.3744505	0.3043422	0.1996772	0.2282971	0.1622404	0.05640139	0.03781111	0.1814439	0.09373654	0.0919496	0.03753131	0.03454375
cg05970777	0.3708266	0.564547	0.4295009	0.5515067	0.4962001	0.6004526	0.4352403	0.4334774	0.3393164	0.3092934	0.2928768	0.2380085	0.3142416	0.3977263	0.2774773
cg01244270	0.3294939	0.5081543	0.3904157	0.4887165	0.4668368	0.1771794	0.2138482	0.4190229	0.2398898	0.1859987	0.1653284	0.1658834	0.1256681	0.1576916	0.1672609
cg05612066	0.5973067	0.4305413	0.3106365	0.4251126	0.366353	0.5160705	0.4271886	0.3918754	0.1762257	0.2477811	0.3422725	0.3891766	0.2525258	0.2142653	0.138012
cg16017089	0.7947316	0.7659514	0.8057382	0.5255776	0.7987671	0.751439	0.7518743	0.7647765	0.4438853	0.488003	0.5662231	0.398414	0.768315	0.7215805	0.3830232
cg21867345	0.4377334	0.5787897	0.4079177	0.5519415	0.4658667	0.6579903	0.5497377	0.4327874	0.3817584	0.4248494	0.4122448	0.3335351	0.3337178	0.346745	0.2306142
cg00455242	0.8469296	0.8335204	0.6281184	0.4818442	0.3964149	0.9147243	0.8487203	0.3229712	0.2083686	0.5907251	0.408856	0.4016633	0.4764946	0.5526294	0.2674457
cg17092594	0.6349784	0.7105863	0.6174711	0.748145	0.6397903	0.485148	0.7337358	0.5576676	0.4585877	0.6092314	0.5709767	0.2352628	0.5854407	0.4178896	0.2795976
cg00705046	0.4994064	0.5145579	0.4837835	0.3379568	0.5029998	0.5105884	0.375511	0.5018071	0.6579951	0.6771122	0.6141837	0.6353954	0.6067734	0.5877796	0.5300661
cg23205387	0.1658018	0.3416561	0.2468576	0.3601222	0.3722019	0.173093	0.2997057	0.1739423	0.06375448	0.1796784	0.07376503	0.04492788	0.2506657	0.101133	0.04578434
cg10800989	0.6000083	0.4582988	0.5180261	0.4693496	0.5980337	0.3968066	0.2976282	0.2471912	0.6624963	0.3864688	0.7845519	0.6616809	0.5463724	0.5415692	0.6150521
cg01042903	0.4964716	0.5857358	0.3990373	0.6035466	0.5245826	0.6651828	0.472173	0.3651816	0.2368789	0.4880483	0.2737546	0.3333565	0.2138012	0.39896	0.3201914
cg03171003	0.5230645	0.5106299	0.3642811	0.5886378	0.3852185	0.5133052	0.2263141	0.3913082	0.2007777	0.1433738	0.303765	0.1402153	0.4417898	0.2584908	0.1437796
cg07869048	0.4934941	0.4685605	0.4370607	0.491024	0.4765283	0.5690147	0.4939828	0.536184	0.1672692	0.2340078	0.4328128	0.2913364	0.2304307	0.3723843	0.4580719
cg05613447	0.3364242	0.3831803	0.303855	0.3437268	0.4554021	0.4494512	0.5726518	0.569698	0.2532802	0.2440675	0.2334999	0.2965742	0.2853527	0.2085506	0.2262933
cg04944784	0.09434046	0.4868554	0.3914205	0.4218956	0.4334555	0.4850594	0.3740642	0.3789644	0.2652382	0.05349995	0.03728892	0.03386272	0.04678707	0.5290645	0.03045635
cg12811101	0.6823511	0.4652837	0.5422686	0.4248211	0.4206418	0.4945679	0.5443143	0.5143837	0.1967334	0.1118994	0.62114	0.441957	0.2006479	0.1199921	0.1979912
cg21714266	0.4916074	0.5729293	0.3854911	0.4287438	0.4117401	0.7025477	0.458792	0.4639755	0.2628121	0.4617319	0.3787726	0.1996671	0.4257697	0.3030648	0.2238555
cg14848461	0.6092049	0.6162842	0.6136326	0.567339	0.6024549	0.6642187	0.4483334	0.6055426	0.48298	0.3020222	0.573593	0.3261692	0.4360592	0.3538038	0.5006341
cg01024876	0.3482817	0.2461929	0.3543509	0.2391946	0.3316615	0.4150809	0.3118278	0.2752928	0.4239816	0.3951498	0.6160621	0.4853824	0.457968	0.5674558	0.4911197
cg19907915	0.7363895	0.6071983	0.6157333	0.5056761	0.6550319	0.5571633	0.5215223	0.6821265	0.4851293	0.5382613	0.5334423	0.347233	0.4033635	0.3442955	0.4330033
cg27470827	0.5279678	0.3689987	0.3961282	0.3159326	0.421513	0.5313281	0.3105522	0.3602021	0.6612278	0.4149067	0.6288134	0.484906	0.4829318	0.6203469	0.5870965
cg25026992	0.1804777	0.3679298	0.4482764	0.2614934	0.1960194	0.6170124	0.7311083	0.2500957	0.09269201	0.2055244	0.1505651	0.09686194	0.1341727	0.1245922	0.1763475
cg19873642	0.5548492	0.5464795	0.5062181	0.5406511	0.600461	0.5913595	0.3870068	0.3844146	0.2326611	0.3195031	0.3624036	0.4364437	0.2899882	0.3918158	0.1966273
cg20731677	0.5187024	0.6545551	0.8235805	0.6185744	0.6626714	0.2831427	0.3193179	0.3692276	0.7755492	0.7319428	0.5621566	0.6595179	0.8566521	0.8083311	0.7828522
cg06746492	0.5837482	0.5280924	0.5838392	0.4520876	0.6648605	0.601789	0.4348987	0.6764066	0.4253169	0.2765003	0.5333593	0.43851	0.3359817	0.3772831	0.3799565
cg24864576	0.3293981	0.4810496	0.5272243	0.574489	0.4746317	0.4845683	0.4403493	0.2623261	0.1373677	0.1873719	0.1944405	0.2047116	0.3202548	0.09184577	0.02999317
cg26630231	0.6548588	0.6312618	0.7504256	0.7072399	0.5636895	0.5578553	0.7470312	0.7250238	0.5248204	0.5070052	0.4683125	0.3958045	0.6192988	0.4432324	0.6466374
cg13961318	0.6496207	0.4697751	0.5820291	0.560329	0.4206971	0.5896886	0.3928015	0.6274448	0.3342729	0.2513385	0.4498218	0.2098126	0.3419322	0.2913077	0.5517105
cg10374402	0.7052286	0.5187823	0.5939634	0.5111455	0.6543886	0.5824789	0.5354221	0.5103808	0.3664341	0.5505729	0.3931766	0.357789	0.3401583	0.3919519	0.3721283
cg21884231	0.07910513	0.4142198	0.3810476	0.3325453	0.1408716	0.1813403	0.3751148	0.2397559	0.1115085	0.1766017	0.06629965	0.03703111	0.1757511	0.1524244	0.04478602
cg12128526	0.4666251	0.3748765	0.3515602	0.380371	0.4926227	0.5552335	0.4326225	0.4507394	0.7177687	0.6377339	0.6327958	0.5025049	0.5696579	0.5149385	0.6208874
cg19876672	0.5095718	0.5712781	0.5418155	0.4725048	0.5022586	0.497941	0.5161067	0.6281682	0.3561886	0.2974991	0.2581833	0.4635312	0.4306425	0.3425742	0.3190187
cg06022974	0.6221898	0.6819637	0.7410424	0.3926887	0.6897481	0.456781	0.5091668	0.5731582	0.2059411	0.5398044	0.4286143	0.2923748	0.5725466	0.2889742	0.3614141
cg16735938	0.4630567	0.364599	0.520118	0.4143654	0.4243425	0.3377423	0.2293539	0.4032964	0.1549398	0.1343606	0.2592635	0.1539453	0.2196312	0.2201517	0.4530785
cg06573741	0.7128006	0.561556	0.5796199	0.5237394	0.5543104	0.6581943	0.5163365	0.5918969	0.766839	0.680015	0.7935096	0.7032163	0.6945407	0.755517	0.7704797
cg09758167	0.5940819	0.5060865	0.7477956	0.600399	0.7291486	0.3461362	0.6039613	0.4140401	0.18174	0.2664468	0.5144657	0.3245972	0.2251265	0.22638	0.5567082
cg12600749	0.6941692	0.4360874	0.569453	0.6469952	0.4595613	0.6987205	0.7537367	0.6085255	0.2118846	0.5084284	0.439721	0.4699517	0.4949503	0.5735898	0.378352
cg19901523	0.4308741	0.5401206	0.4572945	0.4178812	0.5610196	0.3350908	0.5906263	0.4151719	0.08822283	0.3978794	0.5296525	0.2236219	0.1012257	0.1933474	0.07339992
cg27275398	0.3662764	0.3637623	0.6684871	0.3833356	0.4985022	0.256248	0.5092893	0.5886821	0.5320579	0.7018357	0.722597	0.6586638	0.7520231	0.5285989	0.5205576
cg15861196	0.4365128	0.5749107	0.4587443	0.6487142	0.5954465	0.2979994	0.6255879	0.4157485	0.2531328	0.3862552	0.3052412	0.3315496	0.3401433	0.2561018	0.1515086
cg26247345	0.4753295	0.3407779	0.392823	0.4178081	0.4142691	0.4988737	0.507794	0.4254854	0.595878	0.5788165	0.5808243	0.5266249	0.5479947	0.6251539	0.6547927
cg05775289	0.7730403	0.7610987	0.6738653	0.653007	0.6421979	0.6884344	0.7402571	0.749059	0.6577447	0.3934125	0.6887409	0.4770544	0.5552579	0.5623713	0.5817825
cg12659883	0.5736208	0.668341	0.6281188	0.4993181	0.4383412	0.403439	0.6692035	0.6251709	0.3117731	0.3568163	0.3702841	0.3175001	0.4782246	0.4135919	0.6056042
cg25150440	0.5881927	0.5571037	0.6357529	0.6358875	0.5522341	0.7043937	0.5473247	0.3606646	0.3131964	0.3643913	0.3037747	0.4069281	0.1931313	0.5082023	0.4928028
cg16898239	0.497066	0.2481076	0.1172273	0.4165792	0.3279413	0.399209	0.3042745	0.05443818	0.0389665	0.05190899	0.08030507	0.03713143	0.05876351	0.03747635	0.02599323
cg19478129	0.3560818	0.5710994	0.3410994	0.5706538	0.4255945	0.4926065	0.2283049	0.1493874	0.06314751	0.2761892	0.4289485	0.03270381	0.3549502	0.1653791	0.1524503
cg10305451	0.04771633	0.09491898	0.3729646	0.3563285	0.2421751	0.2686019	0.2274196	0.1326713	0.02932224	0.03405507	0.05067036	0.02324067	0.1464969	0.0451253	0.05454929
cg09180070	0.5933135	0.4319373	0.5359241	0.5866198	0.6084649	0.4194447	0.4139413	0.4945297	0.2920124	0.3393536	0.4062311	0.1637576	0.3761827	0.3243173	0.2272637
cg24884703	0.4834615	0.4714296	0.5325874	0.3689584	0.4868189	0.5973051	0.4472875	0.4189335	0.1747336	0.4101226	0.4211137	0.09104433	0.2501895	0.2169071	0.4050893
cg21053529	0.3752739	0.5099682	0.5194643	0.4407953	0.5074981	0.4077307	0.4438148	0.5084115	0.147965	0.5007471	0.1579253	0.3198513	0.4308387	0.3146315	0.1291806
cg02402706	0.5521563	0.466621	0.6414608	0.538127	0.6182699	0.585763	0.4819842	0.5939157	0.3975395	0.3103079	0.4970753	0.4221236	0.4918829	0.3862907	0.3571216
cg26765263	0.3522645	0.5906483	0.04946269	0.4730536	0.06549676	0.4162818	0.03497622	0.4630932	0.02887433	0.03379415	0.0427146	0.0418944	0.3611358	0.0325549	0.2804474
cg11994863	0.136168	0.3519961	0.3546433	0.3764292	0.3449296	0.3807356	0.4545622	0.2801489	0.1894091	0.2863455	0.2130115	0.07147897	0.1690933	0.09219326	0.0734028
cg19978181	0.5014435	0.5514749	0.4580904	0.4628063	0.4966245	0.5317101	0.5332908	0.4019746	0.2413318	0.2503565	0.5150557	0.2885745	0.125006	0.2969883	0.3555673
cg05847960	0.3110033	0.4959542	0.2797099	0.4391767	0.4393751	0.1598365	0.3715001	0.5244172	0.1234261	0.1289032	0.3083936	0.1604602	0.3335394	0.1792331	0.09566845
cg14542367	0.5567701	0.3663615	0.4172582	0.3863317	0.435245	0.4545991	0.2438595	0.3064093	0.6553437	0.4475392	0.6352045	0.5308661	0.4560006	0.5833533	0.5178246
cg02709321	0.3258895	0.3703929	0.4234931	0.3501216	0.3265785	0.4434423	0.3448351	0.2790742	0.1917884	0.2059915	0.1659553	0.2628449	0.2222943	0.2089746	0.1325434
cg11523960	0.5920835	0.4944137	0.4575308	0.5329312	0.4772177	0.5601491	0.4057588	0.5321794	0.6320253	0.6485494	0.5914579	0.809697	0.6934873	0.6242595	0.758574
cg01546563	0.4277478	0.3653325	0.4059542	0.4360938	0.2407137	0.5041385	0.5349526	0.246968	0.1871377	0.1454759	0.4518953	0.1763109	0.3399427	0.262852	0.1305699
cg01480833	0.4477416	0.354389	0.2633819	0.4171095	0.3290914	0.527313	0.4717407	0.3682718	0.5966062	0.6809778	0.6696888	0.4690011	0.4905758	0.657042	0.7856731
cg27604620	0.3151956	0.4147387	0.3523382	0.4013993	0.3699158	0.5124371	0.36768	0.4504301	0.1551404	0.2748921	0.3350811	0.1591287	0.2156069	0.2162958	0.1189142
cg20626336	0.6882241	0.3239695	0.374605	0.3789555	0.4367704	0.6104577	0.2906211	0.3886668	0.707727	0.4524073	0.5584972	0.6743278	0.3621223	0.7715795	0.6229587
cg05552717	0.2195091	0.2661967	0.3239111	0.3399549	0.2682641	0.04274649	0.1197966	0.07749711	0.03073171	0.1221201	0.02555468	0.03630454	0.08645591	0.04273124	0.02136484
cg08491105	0.5272595	0.5948376	0.5237471	0.4382813	0.3549579	0.3850773	0.4437218	0.4016323	0.3307297	0.2153226	0.1492269	0.1526979	0.1641325	0.1219306	0.4716195
cg00997280	0.4309279	0.4525974	0.3515505	0.4937876	0.3836316	0.3873211	0.1427269	0.4370063	0.1634995	0.1520757	0.3010155	0.1308958	0.3971856	0.2187592	0.1122511
cg12597389	0.4662487	0.514107	0.3890499	0.4587606	0.4413724	0.5713329	0.6399423	0.4238922	0.3687051	0.1855345	0.4205744	0.1379866	0.3673588	0.3684532	0.3842944
cg06323216	0.3490861	0.4674823	0.289574	0.5455586	0.6302848	0.48207	0.5202162	0.3273357	0.5612699	0.7469667	0.6806093	0.543986	0.5166418	0.4994666	0.7669652
cg01221018	0.08303061	0.1878709	0.3785367	0.4439955	0.3519406	0.3085577	0.2531708	0.1851119	0.08737716	0.0552457	0.05101157	0.03576283	0.08563691	0.03204231	0.2020914
cg16672562	0.4325806	0.469854	0.4458061	0.336884	0.4226693	0.447026	0.3453066	0.3870653	0.09472463	0.3218028	0.2334642	0.330438	0.1578659	0.2676524	0.2309785
cg10367909	0.4962386	0.6556938	0.4496153	0.7517264	0.4305752	0.6729192	0.3529112	0.475092	0.2987705	0.2844469	0.4188448	0.3872981	0.4030947	0.3662473	0.3799154
cg07162000	0.3401766	0.266507	0.4673158	0.2813144	0.370326	0.4704129	0.2232358	0.2386839	0.1447944	0.1797266	0.2111634	0.1289675	0.1819361	0.1118959	0.06194626
cg02908509	0.5009645	0.2862837	0.3650454	0.3366931	0.2763771	0.2972947	0.251422	0.2714653	0.5289848	0.3358287	0.5305544	0.5879535	0.3864675	0.4213175	0.5924234
cg01568998	0.1486169	0.442171	0.3627182	0.4539881	0.2798835	0.1611982	0.2208047	0.3213672	0.1143152	0.1214747	0.2037417	0.1390392	0.1999041	0.1175993	0.1234907
cg16919064	0.3134888	0.2811651	0.3239811	0.1424427	0.2613271	0.4756128	0.07502836	0.3159383	0.1095734	0.130052	0.1099995	0.05571949	0.1078239	0.1475667	0.05892353
cg13211683	0.446457	0.4767815	0.5635251	0.5452572	0.4347394	0.342014	0.3939693	0.4666116	0.3019648	0.1977903	0.4114114	0.2627556	0.5050351	0.2193198	0.1753631
cg04920917	0.197486	0.3849823	0.3892488	0.3540244	0.409524	0.3250054	0.3514486	0.4066521	0.2200612	0.1338987	0.2226443	0.1590808	0.1552424	0.2360783	0.2074244
cg03259564	0.5695628	0.4901568	0.7295993	0.5620216	0.4003726	0.2874379	0.4708758	0.3388759	0.1628348	0.2282984	0.2872629	0.3304808	0.4662524	0.2800565	0.2014317
cg14004685	0.7454582	0.7399559	0.6694426	0.690476	0.733071	0.5835033	0.6983571	0.7739852	0.3675725	0.5920433	0.6555582	0.6648853	0.5259719	0.5058052	0.4519794
cg02329935	0.2676705	0.4724396	0.2918378	0.6045106	0.05105043	0.03211101	0.3017317	0.2325449	0.02232961	0.1260654	0.06919295	0.06388551	0.4933699	0.01812568	0.0211696
cg18979766	0.6765463	0.8068962	0.6849108	0.6961391	0.7442931	0.7825579	0.6410316	0.7337964	0.6095341	0.5871283	0.4381868	0.6359981	0.5564148	0.5632758	0.6020864
cg23616527	0.3959265	0.3581747	0.3748063	0.3744961	0.3252493	0.2911155	0.2049206	0.2629724	0.1591512	0.148425	0.233526	0.1220753	0.2867778	0.1418511	0.09485436
cg15042811	0.08497323	0.3768546	0.2281428	0.3261944	0.3589429	0.1840058	0.2671222	0.1838801	0.0594121	0.1759122	0.1705858	0.04537694	0.110492	0.07579419	0.03726164
cg16003102	0.07507059	0.5531312	0.4599949	0.4075358	0.1113049	0.6522621	0.3144988	0.4120359	0.04838451	0.0732009	0.47091	0.07688298	0.121463	0.3234145	0.03778692
cg16152072	0.5352331	0.5371161	0.6752061	0.5063327	0.5826552	0.610867	0.7007537	0.4888337	0.4166657	0.407582	0.445915	0.3756827	0.4752282	0.4693079	0.2350021
cg02631007	0.3441237	0.3194045	0.2087318	0.1389643	0.2754637	0.1500366	0.0900603	0.1137503	0.4048624	0.367945	0.2338361	0.2151961	0.3042721	0.5585105	0.418845
cg01163842	0.01845221	0.04574011	0.01974981	0.02319361	0.3758623	0.02484654	0.3433229	0.0146548	0.1913994	0.5442705	0.3286427	0.02794836	0.4654137	0.3991116	0.1730127
cg14517217	0.4293542	0.456495	0.5098398	0.4421671	0.5019053	0.2673713	0.3876083	0.4090149	0.0986394	0.2361132	0.2344258	0.3520881	0.3050151	0.3332781	0.06576096
cg11588286	0.591922	0.2842031	0.5666559	0.2457803	0.2936408	0.5060302	0.1726266	0.2637379	0.6717049	0.589568	0.4994692	0.4446283	0.4289701	0.5480908	0.640654
cg02582057	0.236336	0.3818227	0.4470679	0.4471748	0.3519278	0.3195096	0.233311	0.3714743	0.1969248	0.1582982	0.2428016	0.1625093	0.2992639	0.1447094	0.1749447
cg18537923	0.3824468	0.3510999	0.4523334	0.4170335	0.4239574	0.5746396	0.5436393	0.5589549	0.6668996	0.6329915	0.6231373	0.5260912	0.5313797	0.6983742	0.6798206
cg27608911	0.7113405	0.6506249	0.6938651	0.6167027	0.6447634	0.6592962	0.6212168	0.6424712	0.7838507	0.8354005	0.7990287	0.8083235	0.7858151	0.7642271	0.8648937
cg04902443	0.2590359	0.5666907	0.4338725	0.4209689	0.4197354	0.5314242	0.3535605	0.4408265	0.3220185	0.1846852	0.1483095	0.1037371	0.1444071	0.6247847	0.15424
cg07048221	0.6451711	0.4226783	0.6113116	0.4962548	0.4215779	0.5450546	0.245331	0.5292368	0.7543611	0.6436471	0.655657	0.6744026	0.5751071	0.5737501	0.7191228
cg24453699	0.2670315	0.5297045	0.5878023	0.5429919	0.3620021	0.4428452	0.561653	0.3404467	0.3583124	0.3074049	0.2728848	0.06663675	0.4025357	0.2270541	0.3309932
cg03117976	0.4822399	0.5713931	0.4778671	0.5840037	0.5176134	0.591797	0.6654315	0.3688843	0.2904472	0.3016139	0.3326692	0.2479321	0.4381438	0.4007655	0.2783163
cg13798146	0.1786677	0.4482176	0.1677488	0.3917093	0.3516471	0.2303894	0.3556059	0.2816028	0.06450574	0.3542617	0.1394109	0.08345527	0.33727	0.05368355	0.02248375
cg24655168	0.5327469	0.5401478	0.4276693	0.6220345	0.4956492	0.5180566	0.6765321	0.5914372	0.3646647	0.1838348	0.5518054	0.3617655	0.3843	0.435633	0.1900164
cg26314531	0.04629782	0.5808337	0.4118635	0.4432629	0.4837893	0.5333401	0.443118	0.51138	0.3221405	0.02791763	0.02846255	0.0278815	0.03402814	0.6616734	0.02304035
cg20133730	0.2877102	0.4324773	0.299648	0.5612827	0.4198939	0.3809365	0.3723024	0.3314967	0.2260959	0.3701049	0.2760013	0.1719259	0.2812016	0.2205906	0.08969972
cg20374595	0.4502751	0.6245227	0.5743162	0.679054	0.5475229	0.6167761	0.5700278	0.5221301	0.4164381	0.4573553	0.3550307	0.4479762	0.4715639	0.4403141	0.3036836
cg20275528	0.2826598	0.2328219	0.307154	0.4062136	0.04301891	0.05462876	0.3359256	0.3693534	0.1086975	0.2443071	0.02721327	0.267091	0.03596544	0.01758596	0.02467512
cg23757489	0.3053628	0.351901	0.5231683	0.3149975	0.4898429	0.5063812	0.4233626	0.5051208	0.1794054	0.2948395	0.3048441	0.2312643	0.3972988	0.3115306	0.1456558
cg10431880	0.05968684	0.1400083	0.4062129	0.3488519	0.3053123	0.3067204	0.3479333	0.4253008	0.04589669	0.05425729	0.07944387	0.03845838	0.208446	0.09576882	0.2849489
cg25645687	0.2470544	0.4606751	0.3855659	0.5073165	0.2038523	0.4403466	0.1183844	0.1677025	0.06439573	0.2826105	0.05522511	0.05929383	0.3585568	0.05838972	0.04992992
cg14684166	0.4702377	0.4056922	0.466305	0.1927648	0.3561784	0.4862641	0.1788956	0.3021812	0.133624	0.1441509	0.2751158	0.1678846	0.1538166	0.318293	0.1010464
cg16756243	0.3841429	0.5344829	0.5934968	0.5949571	0.5517643	0.4172322	0.4176317	0.4136323	0.391341	0.3031386	0.4362468	0.1808472	0.3152831	0.3621512	0.2125056
cg13348653	0.2946027	0.3695505	0.3134671	0.3944502	0.3975653	0.3357314	0.5480577	0.3169363	0.3065416	0.2695967	0.304515	0.1022175	0.1410438	0.1685606	0.1985206
cg26042546	0.120651	0.1399021	0.1135895	0.2053634	0.100984	0.2218863	0.2538834	0.1260754	0.3748254	0.3946819	0.2565613	0.2674713	0.3787473	0.4315348	0.382072
cg00343349	0.622999	0.5949384	0.5523781	0.7275156	0.5288827	0.3221356	0.4569372	0.3740176	0.2891677	0.2846837	0.3310754	0.3413578	0.3501828	0.2684258	0.3878884
cg06933381	0.4839311	0.645386	0.6327943	0.5760751	0.3209781	0.6926069	0.370869	0.5332824	0.1974887	0.2351196	0.538917	0.3912844	0.3265855	0.2300315	0.4398794
cg01613557	0.5518719	0.5403426	0.408065	0.6418806	0.51455	0.7249543	0.6001805	0.2472913	0.6632139	0.6599237	0.7125196	0.6839584	0.7296776	0.6535288	0.7381692
cg21030607	0.828	0.4765694	0.4107091	0.5667924	0.7785007	0.821153	0.427972	0.5223825	0.8191562	0.8140202	0.7039419	0.7404371	0.5637254	0.8433887	0.8196067
cg15830127	0.05426182	0.4743114	0.2729215	0.4669645	0.2981686	0.384153	0.4158951	0.2443463	0.1011266	0.2148616	0.2551079	0.03808846	0.3827033	0.08963556	0.03626453
cg23461615	0.4497869	0.5073529	0.5612061	0.5793421	0.5884149	0.3753229	0.3877787	0.3616889	0.1844223	0.2540097	0.3774581	0.2384516	0.4645691	0.2892823	0.2702304
cg23748340	0.4059143	0.4782766	0.31156	0.4959006	0.4090646	0.3052527	0.6834313	0.5615928	0.2171777	0.3026664	0.3652666	0.2348113	0.4560117	0.2329807	0.1262521
cg26119543	0.081832	0.6261733	0.4948986	0.34709	0.1319468	0.6572276	0.3154615	0.5113466	0.0950294	0.262258	0.4266645	0.09344212	0.07589629	0.3914937	0.1406653
cg01698106	0.6928709	0.4501816	0.6974988	0.5965055	0.6038465	0.6738389	0.5903463	0.6860463	0.5329132	0.3119062	0.5841965	0.5189949	0.4602077	0.4843231	0.3778132
cg06999323	0.2574587	0.4338145	0.5583944	0.4842958	0.4352927	0.3682298	0.2829805	0.1992368	0.1189811	0.2041812	0.329197	0.07448528	0.3589738	0.2061251	0.1014431
cg08135136	0.4198867	0.404999	0.3595542	0.4668924	0.4677358	0.5261594	0.6897897	0.4920854	0.6191433	0.6504404	0.6879184	0.598222	0.5817604	0.6698227	0.8203417
cg04386591	0.3252546	0.342241	0.5689881	0.6276106	0.3202676	0.3237139	0.5678564	0.3096187	0.542942	0.5151523	0.5895957	0.77891	0.532983	0.4850699	0.6820251
cg21145524	0.3383786	0.5905635	0.4567483	0.4874997	0.520106	0.5184336	0.5389896	0.3300711	0.3500278	0.186712	0.3868464	0.2045237	0.5003203	0.2710979	0.2669002
cg05280133	0.2698394	0.3959852	0.4596796	0.512172	0.3617807	0.3361391	0.297651	0.2995816	0.2300725	0.2427505	0.1412573	0.1687119	0.3731078	0.247386	0.09050973
cg15425541	0.2127688	0.3304656	0.2481956	0.5187015	0.170751	0.4594434	0.1792825	0.230056	0.1004681	0.1400611	0.2174582	0.1072255	0.1159109	0.05207345	0.1030013
cg23333833	0.7097805	0.6044371	0.7117358	0.6295365	0.6327598	0.6090426	0.7525463	0.5609641	0.5406384	0.5680766	0.4538527	0.3150352	0.4656857	0.6124858	0.4439798
cg00643111	0.503221	0.5785951	0.5779942	0.5735498	0.3592437	0.2953056	0.4391524	0.4749038	0.3798755	0.2848985	0.2731667	0.2485915	0.2031898	0.189943	0.441245
cg26580869	0.5033843	0.6385461	0.3958866	0.6404921	0.5660918	0.4560235	0.362664	0.508574	0.3417315	0.3916037	0.4321353	0.3642522	0.3420423	0.2717668	0.2036546
cg27556492	0.751185	0.348194	0.4590427	0.3463609	0.4449218	0.645623	0.2910922	0.4978232	0.6919215	0.6794971	0.5603481	0.6451385	0.4554307	0.7184886	0.7735713
cg15471953	0.04704897	0.362346	0.07587178	0.5026642	0.2421565	0.2406597	0.1829442	0.06723623	0.03026017	0.0348327	0.174271	0.02770996	0.07575625	0.05786775	0.01797432
cg02000965	0.8141314	0.6956569	0.6215084	0.7172189	0.7227579	0.7286145	0.7325741	0.4829082	0.4627496	0.3949413	0.5954493	0.5416214	0.3906257	0.5211781	0.4477779
cg25900280	0.4051945	0.5204747	0.5063688	0.4728022	0.5432699	0.3478441	0.5122927	0.5590326	0.3774953	0.4014845	0.3268416	0.3082331	0.2854347	0.2691565	0.2858838
cg27451484	0.3241828	0.589375	0.5730959	0.4679759	0.5623757	0.3624397	0.4900129	0.5832018	0.506348	0.2932635	0.2601935	0.1000574	0.4162619	0.2720436	0.3770704
cg07459252	0.5215642	0.5388965	0.6223289	0.5137771	0.52109	0.5328481	0.3292268	0.4647213	0.4721109	0.4504361	0.3252673	0.1708652	0.3090622	0.2743916	0.3826307
cg24335565	0.7476628	0.5810329	0.4749028	0.5309929	0.6788926	0.6142332	0.5891044	0.6926194	0.4521727	0.4916936	0.6580626	0.4497533	0.427613	0.4123662	0.2848273
cg03950599	0.6698787	0.9386794	0.7505955	0.9206433	0.8160084	0.6632566	0.9404364	0.7573043	0.6754376	0.5536051	0.7620223	0.6952356	0.7220906	0.5678249	0.6260496
cg04793358	0.6930843	0.4678189	0.6332098	0.4413385	0.6109767	0.6178904	0.4278211	0.4848765	0.6616011	0.6712287	0.7379102	0.6697216	0.6480377	0.8054136	0.76166
cg12335116	0.4977459	0.479093	0.4923221	0.5168104	0.4582357	0.5390411	0.6663918	0.3704767	0.6435361	0.7342122	0.6695619	0.5846061	0.6080341	0.7038106	0.8410193
cg01097384	0.2129185	0.353853	0.3153314	0.3167383	0.3672714	0.179735	0.08002632	0.2484828	0.03455716	0.06804467	0.1876689	0.06016929	0.108344	0.1648615	0.1257127
cg25071680	0.643771	0.8207093	0.8276308	0.5630294	0.8066587	0.8269328	0.622511	0.6748278	0.4891736	0.5128183	0.5292502	0.569808	0.3972217	0.5240778	0.6633781
cg26613778	0.6128768	0.3047788	0.3589099	0.3718192	0.2958346	0.5314636	0.2785888	0.2751621	0.6511281	0.3706541	0.6461601	0.4727383	0.4565866	0.5681052	0.5995025
cg05394932	0.6701398	0.3513377	0.4686881	0.5795668	0.3583324	0.5880301	0.2999862	0.4880211	0.7305591	0.4881821	0.7565983	0.6855554	0.506148	0.6778848	0.7259615
cg07738664	0.3754189	0.8820464	0.3511402	0.8986349	0.8862076	0.830665	0.3629896	0.288515	0.9113856	0.9221566	0.8991708	0.888223	0.8536613	0.8980501	0.8089143
cg21063722	0.5775807	0.7447341	0.5896417	0.5499915	0.6282842	0.6857213	0.7728775	0.7574757	0.6097619	0.5497732	0.4533911	0.5069606	0.5595455	0.5432879	0.3474446
cg01139508	0.7053002	0.5766222	0.6200654	0.6091892	0.6359759	0.4179497	0.6033798	0.4550271	0.308225	0.5411715	0.328326	0.2164131	0.4933131	0.3727595	0.3997653
cg16426714	0.6618516	0.5992119	0.4558062	0.5329809	0.545969	0.6174198	0.5102969	0.5660929	0.402951	0.5076406	0.2941833	0.1483431	0.4579567	0.3193368	0.208636
cg25020286	0.334712	0.4720934	0.4537659	0.5256865	0.4015134	0.3415507	0.4074461	0.2934033	0.1070583	0.2452378	0.1793	0.1989427	0.3166685	0.305068	0.07388179
cg09048907	0.6012649	0.4906717	0.4608197	0.372644	0.5757222	0.5142572	0.4182991	0.3691988	0.7280893	0.695355	0.6096321	0.5304439	0.3947909	0.6124411	0.8409618
cg16804284	0.1430483	0.3558805	0.3639253	0.4236066	0.23387	0.3211363	0.3299642	0.1762084	0.1679818	0.1668671	0.1414978	0.07322917	0.2401947	0.1003942	0.06120705
cg15454726	0.03092753	0.5476113	0.3995082	0.3905532	0.04691956	0.6358456	0.2825107	0.3550269	0.03236547	0.03328133	0.3735073	0.04183613	0.04839207	0.2648056	0.0276299
cg01241974	0.4060437	0.4239005	0.5379203	0.3962821	0.3148527	0.5325942	0.349956	0.2203449	0.2670635	0.2957308	0.1485164	0.205814	0.25896	0.177016	0.1632264
cg23149986	0.5623145	0.5069685	0.606703	0.569583	0.537792	0.5278762	0.5008796	0.4187349	0.3879971	0.2173972	0.397117	0.4410403	0.3298953	0.4012806	0.2478326
cg15593298	0.3187532	0.5592573	0.4089625	0.5131678	0.4443265	0.3693111	0.3856473	0.4765056	0.2520683	0.3731787	0.38477	0.2677391	0.4041078	0.1762733	0.08342771
cg13922962	0.3089081	0.2810285	0.3454822	0.3775157	0.3382023	0.1924907	0.1800796	0.2075618	0.2725943	0.3355955	0.5579013	0.4238551	0.4731073	0.490134	0.5298731
cg17206505	0.3715289	0.2641867	0.2868941	0.389775	0.3286938	0.4400763	0.550676	0.2287285	0.5192499	0.5826657	0.4589911	0.4183482	0.6244186	0.6190705	0.7272734
cg23024553	0.5137127	0.5977253	0.6563176	0.6704153	0.5083539	0.6120225	0.4892469	0.6105296	0.1779409	0.2570115	0.6799173	0.1263292	0.6926624	0.6018021	0.2928813
cg17478016	0.7957044	0.5190524	0.6732017	0.5172021	0.5020689	0.7610655	0.6231306	0.5300443	0.7145351	0.6770478	0.7367682	0.8476231	0.795568	0.8237701	0.7741087
cg00945409	0.3347851	0.3105845	0.2893173	0.2424841	0.3198006	0.3026792	0.2936495	0.1429506	0.3107227	0.5847938	0.4113742	0.3368399	0.5488997	0.4774576	0.3546273
cg06463958	0.7073412	0.6572501	0.6751803	0.5626341	0.6007725	0.6585476	0.6930436	0.5042137	0.4915487	0.5616553	0.5149249	0.2646299	0.5349283	0.4399024	0.4114603
cg12280664	0.8027158	0.8094696	0.772208	0.8582061	0.8291053	0.5275236	0.787825	0.9133162	0.6337786	0.6269449	0.4198654	0.6936526	0.500868	0.6608772	0.8290907
cg26416897	0.5844184	0.5230209	0.2575532	0.5218471	0.6553695	0.5820324	0.4104633	0.4763342	0.6350657	0.6947807	0.7922081	0.5940762	0.6877471	0.5690986	0.7226646
cg12088497	0.3095995	0.4623138	0.2698277	0.3543202	0.5853832	0.7014188	0.249797	0.6450961	0.7452804	0.717125	0.6599795	0.603278	0.4686442	0.7636218	0.7541866
cg08133486	0.5205536	0.6869716	0.6709213	0.5816138	0.6183343	0.7123647	0.6882347	0.5926439	0.5331282	0.5368652	0.5453474	0.4357745	0.4706283	0.5286814	0.3391825
cg04701643	0.3096935	0.5161284	0.2592635	0.3978056	0.3529511	0.3966052	0.4928236	0.2405642	0.4708296	0.5521066	0.4853725	0.608581	0.5562063	0.5820514	0.4621039
cg11991516	0.4096691	0.3991776	0.4798846	0.3762943	0.4606281	0.2542909	0.3081988	0.4014923	0.1278124	0.285075	0.19606	0.3178369	0.2819782	0.2169151	0.08575225
cg16749247	0.5515555	0.4737097	0.2959163	0.5101428	0.4285236	0.145755	0.5428859	0.2692011	0.1035594	0.2959319	0.1967843	0.05173528	0.4197904	0.3810054	0.2665512
cg10440718	0.7682801	0.6489747	0.7381117	0.6535461	0.6723529	0.5910194	0.7931096	0.6658582	0.4493645	0.4889945	0.6850048	0.5017183	0.5120879	0.451722	0.7042816
cg17809895	0.1467387	0.5067031	0.5194431	0.5021025	0.330151	0.4600709	0.5431869	0.3278986	0.2367696	0.2619947	0.3851302	0.1210518	0.415303	0.2400096	0.09919304
cg08323075	0.1032656	0.6095766	0.593016	0.6539043	0.5310279	0.6144914	0.5947584	0.5508501	0.3451162	0.3853782	0.3639721	0.09319587	0.5610352	0.3250766	0.3072857
cg07724670	0.3999324	0.572962	0.5358372	0.6218844	0.5064292	0.5057152	0.356843	0.4530301	0.4855564	0.4888034	0.2988859	0.1435621	0.4762533	0.2875976	0.1869134
cg20518155	0.160212	0.385779	0.2024786	0.402963	0.3357888	0.04468962	0.05626048	0.1028605	0.03864749	0.04085032	0.04872481	0.04194328	0.04534378	0.1230778	0.06542009
cg23179456	0.3075758	0.6218483	0.4869726	0.5823172	0.5439686	0.2996711	0.345761	0.4091152	0.1908762	0.4477097	0.148745	0.2367973	0.4193361	0.1794897	0.06213995
cg07998419	0.6742515	0.7520892	0.6268122	0.7885585	0.5946774	0.8669295	0.4330288	0.821713	0.594542	0.404189	0.7853005	0.5527352	0.3777874	0.4661944	0.6091252
cg14824086	0.783004	0.521586	0.5238348	0.563211	0.6239848	0.6843347	0.4795244	0.5905672	0.8115026	0.7616955	0.8043415	0.6452091	0.7618707	0.7415741	0.7956963
cg20567847	0.0291461	0.3421906	0.3656076	0.3179967	0.2857808	0.06438551	0.1825802	0.2194235	0.05621296	0.02015139	0.02937399	0.02204588	0.1270619	0.1722874	0.02593939
cg26521129	0.4619156	0.5208048	0.4665621	0.4540414	0.3442547	0.5859128	0.1968574	0.3712567	0.2728832	0.1980518	0.320473	0.2765821	0.1879258	0.332939	0.2175074
cg01803925	0.5856516	0.5313611	0.3382711	0.6098889	0.3503963	0.4901613	0.4626984	0.4160459	0.3928066	0.3032301	0.2800153	0.2071857	0.300696	0.3042023	0.4291736
cg01779383	0.5280769	0.6449094	0.6726173	0.6854097	0.5668012	0.545259	0.4704829	0.6043227	0.5030577	0.5042601	0.3906314	0.2144847	0.5614261	0.3158911	0.4366356
cg03003689	0.372391	0.2334342	0.3546688	0.3951877	0.3918422	0.08320499	0.2298242	0.1328993	0.02374032	0.2782555	0.2290127	0.08848193	0.07830859	0.04771925	0.03468648
cg23880816	0.6238562	0.7464902	0.4935342	0.794542	0.6074939	0.574618	0.6328152	0.4736895	0.4130401	0.4438973	0.5292692	0.4001931	0.3356067	0.4639823	0.5430173
cg22920501	0.2113312	0.5105532	0.3698156	0.4037415	0.4487368	0.5483049	0.2970148	0.3943393	0.2848775	0.1200062	0.09197924	0.08110816	0.05630234	0.6138443	0.07961174
cg22824635	0.8997072	0.747191	0.8921495	0.631739	0.8979857	0.9508189	0.52562	0.9362919	0.5771793	0.5579182	0.8510097	0.5307801	0.6540712	0.5036873	0.6738229
cg18646521	0.3394876	0.395731	0.3200623	0.397832	0.277942	0.3301401	0.1636919	0.2279587	0.1393474	0.07349287	0.2291831	0.1020475	0.2828783	0.1397656	0.08901376
cg22378903	0.546819	0.3884442	0.4504757	0.5268048	0.3534887	0.4114974	0.3222771	0.2569226	0.1514102	0.208714	0.228992	0.2136342	0.3922815	0.3165021	0.2031365
cg15912010	0.8218761	0.7089949	0.7064011	0.714667	0.7970246	0.7870769	0.7671431	0.820589	0.7612707	0.6649489	0.5844728	0.5312526	0.5606734	0.5830786	0.6253771
cg25497250	0.04766714	0.08270053	0.06864555	0.3074233	0.2810167	0.07162028	0.5865153	0.5122887	0.02604074	0.02248941	0.02349008	0.02673997	0.06999561	0.02810466	0.1595379
cg06022932	0.6080048	0.4886783	0.6249123	0.5446193	0.6850128	0.3640535	0.4009262	0.4780998	0.8413624	0.6450277	0.9138821	0.7159301	0.6540357	0.6414964	0.8782952
cg23807124	0.6637869	0.6755163	0.6884727	0.6254376	0.6979186	0.3750485	0.3913232	0.5002804	0.6712607	0.6095745	0.8433281	0.7585747	0.7020176	0.6862696	0.8533315
cg07489732	0.8593207	0.6733165	0.7540042	0.6767453	0.7419098	0.8202892	0.8791811	0.8822999	0.609122	0.3429033	0.7130682	0.6630638	0.5413234	0.7011077	0.8460563
cg00225905	0.3890852	0.1240602	0.3815028	0.1767242	0.3492991	0.3897779	0.2082668	0.2409588	0.6013074	0.2798904	0.5954889	0.3356194	0.5110291	0.6009863	0.3265261
cg25497399	0.5112413	0.5467798	0.3376323	0.437683	0.3307629	0.596154	0.3348628	0.4550207	0.08571443	0.2925314	0.5003412	0.2132966	0.05441463	0.3598469	0.286587
cg20769856	0.2980435	0.3332277	0.4070794	0.4608806	0.3203889	0.340086	0.4908565	0.2454452	0.1574392	0.3634124	0.1409404	0.1816636	0.2588192	0.09331278	0.1347085
cg02834747	0.2658589	0.3572908	0.2672164	0.3844743	0.3007839	0.2252429	0.06448294	0.2085906	0.04017811	0.1032348	0.112369	0.06901946	0.3180583	0.07327535	0.05122294
cg25556579	0.5491104	0.5262726	0.5910254	0.4668657	0.5835324	0.5868282	0.2414801	0.6156172	0.4448408	0.4511126	0.1681944	0.1789782	0.3955496	0.3949372	0.1373261
cg07291744	0.9148708	0.8990386	0.2607678	0.8862585	0.4485501	0.9081708	0.331919	0.8966445	0.2830887	0.1779159	0.9029099	0.08659132	0.1080921	0.3474496	0.2422992
cg07676859	0.2794771	0.5393935	0.2838416	0.6346055	0.4313982	0.5099042	0.5311274	0.3044378	0.1787462	0.3375923	0.3463399	0.07276366	0.5573444	0.2797139	0.105928
cg18409528	0.2508891	0.5478145	0.5557196	0.5143741	0.4618919	0.2820784	0.4678976	0.2175169	0.1283997	0.1855499	0.3461597	0.1160663	0.193217	0.04716803	0.1982823
cg08850461	0.4239437	0.33106	0.3541691	0.4084178	0.4167041	0.166868	0.2740442	0.2711644	0.2054567	0.0953794	0.2876603	0.1150822	0.1995174	0.1942524	0.06715526
cg22179015	0.496756	0.4484094	0.3161127	0.4620358	0.3937015	0.05295968	0.5500955	0.2414001	0.0389649	0.2798852	0.1652128	0.02127628	0.3614735	0.3462779	0.209484
cg17736879	0.362662	0.5830411	0.4082998	0.3503357	0.6234422	0.5428825	0.4545583	0.4814615	0.8128295	0.6010508	0.6194414	0.4930136	0.6763926	0.7834341	0.6835997
cg01924880	0.1495483	0.4465355	0.5006872	0.3255814	0.3525738	0.3900579	0.4872525	0.2111854	0.2285198	0.1488967	0.3436661	0.0434904	0.2273806	0.204812	0.07169564
cg12339012	0.5723612	0.4636655	0.5424664	0.4522609	0.650909	0.6786984	0.4897811	0.4463043	0.5041935	0.5285476	0.4723889	0.01915008	0.02499983	0.581966	0.02320068
cg14891200	0.3441028	0.5623102	0.5710023	0.5587309	0.6881843	0.3551321	0.6585429	0.6922392	0.3135349	0.2956989	0.3479746	0.4559737	0.4842505	0.4243306	0.2499952
cg26377242	0.4921758	0.4052359	0.2727718	0.5269718	0.3449574	0.1169156	0.4955742	0.200079	0.07942688	0.2329452	0.1452139	0.05623685	0.3133308	0.270172	0.2093609
cg16225768	0.636051	0.5911994	0.6854076	0.6829251	0.7145339	0.555971	0.6606683	0.6556994	0.4406129	0.360003	0.6826423	0.3399092	0.5209329	0.4748323	0.4079376
cg06440305	0.3498241	0.438937	0.3413448	0.589312	0.4433466	0.2978051	0.3222257	0.3501069	0.1762581	0.1992488	0.2748607	0.1688271	0.3127231	0.1732513	0.2431973
cg26318513	0.6473397	0.5172551	0.4903111	0.4382869	0.6816156	0.5105666	0.5409015	0.4928806	0.3588193	0.4041164	0.4808621	0.3071077	0.4369355	0.345832	0.3859999
cg05535202	0.6628321	0.6790379	0.6615702	0.5215963	0.6746403	0.7270763	0.7312798	0.3918313	0.66743	0.8891305	0.8970611	0.7192028	0.8884805	0.7251168	0.8956579
cg04901269	0.8773805	0.6507132	0.8232941	0.7803636	0.8216309	0.8495036	0.8305369	0.7797481	0.5197386	0.3965878	0.7181729	0.6203122	0.5739579	0.6372082	0.600774
cg04780086	0.4275	0.4080183	0.2127977	0.4545162	0.2771265	0.3979444	0.1518185	0.254411	0.1097464	0.06193115	0.2417621	0.09589119	0.3287049	0.1456817	0.06646089
cg15804823	0.794449	0.7222613	0.7538631	0.7208208	0.8299461	0.7273004	0.7787218	0.6841624	0.6539158	0.6412884	0.6307177	0.4024987	0.5405635	0.6725939	0.6509947
cg13561231	0.467513	0.6262596	0.6580315	0.6879951	0.6716217	0.7428736	0.3411421	0.3679089	0.6944473	0.6326877	0.8038911	0.715301	0.6586614	0.7569199	0.8054095
cg20802826	0.5580316	0.4002501	0.1961424	0.5858632	0.5982286	0.5430983	0.3371299	0.5312761	0.6623318	0.4650979	0.6762609	0.719209	0.5319982	0.6195778	0.6690808
cg17213402	0.05698676	0.472454	0.564802	0.4504271	0.2927087	0.178439	0.3441445	0.3313069	0.1137425	0.2328906	0.1341194	0.05041464	0.3188312	0.2039004	0.07183644
cg26674318	0.7646963	0.7254024	0.7380947	0.6434946	0.857212	0.8039855	0.6695059	0.8286312	0.4865019	0.6520045	0.6135094	0.6346332	0.6414207	0.6601666	0.5376475
cg20463526	0.4764441	0.4689179	0.4460915	0.4502482	0.3965922	0.5573711	0.2880674	0.2853389	0.2955212	0.1999707	0.3465119	0.03430755	0.4525027	0.2027554	0.1204211
cg23715830	0.03847493	0.4809338	0.03089208	0.3011875	0.07886579	0.06750999	0.3855341	0.2921894	0.02941406	0.02216567	0.0275874	0.02837934	0.2558706	0.02539809	0.02061453
cg01064683	0.4225367	0.4152781	0.2644612	0.5465433	0.3828979	0.4587303	0.03382719	0.3476308	0.05106914	0.04772302	0.212074	0.03778483	0.3814446	0.08574091	0.03518584
cg02378440	0.4682444	0.4353115	0.6888636	0.5541348	0.4161429	0.3674187	0.4128915	0.2724795	0.1807878	0.289516	0.3417225	0.1715067	0.2483827	0.2879244	0.3199361
cg12793812	0.492152	0.436623	0.5205556	0.4116337	0.3740777	0.4939623	0.2549987	0.4014014	0.5525657	0.5535283	0.6371747	0.5775965	0.6589611	0.5929414	0.4842313
cg01403005	0.8761102	0.3889703	0.6393602	0.8818992	0.8550164	0.8311739	0.8671108	0.866344	0.6747777	0.2487997	0.7319605	0.3814844	0.6082708	0.6506504	0.6050069
cg20347552	0.3493798	0.6101241	0.4626181	0.5793829	0.4759713	0.4495901	0.6121728	0.5676042	0.3710955	0.3221592	0.3581965	0.3472355	0.4422951	0.4080851	0.2488536
cg22528979	0.9110525	0.7092713	0.7446833	0.8402593	0.6976632	0.7472977	0.8631925	0.8508338	0.6178696	0.5688464	0.5753052	0.7198953	0.7729355	0.6948342	0.5261942
cg02751123	0.5308915	0.4663355	0.3327651	0.5494781	0.4519892	0.05877422	0.589455	0.2495546	0.05216936	0.3046661	0.1765328	0.02299925	0.386302	0.3476275	0.23685
cg12960893	0.3114661	0.5143547	0.5681546	0.4050734	0.3715507	0.318943	0.3866486	0.3736125	0.2033645	0.2685446	0.2665699	0.2587319	0.326905	0.240671	0.06683853
cg06727510	0.5515069	0.5296106	0.45294	0.4083493	0.4326248	0.4468295	0.1815844	0.2923709	0.1479756	0.3339397	0.4816824	0.0481926	0.3864115	0.1955909	0.05184945
cg21100291	0.04674178	0.5262605	0.4212643	0.4008875	0.07074455	0.5939214	0.3550695	0.3931842	0.04065525	0.09915835	0.4040464	0.09308642	0.07041104	0.3064025	0.04141771
cg27273791	0.3881395	0.5728621	0.4418141	0.5865434	0.5354799	0.5444554	0.7825636	0.5428744	0.6757917	0.8059966	0.7328177	0.8019831	0.7408875	0.815316	0.7090766
cg18146221	0.7058282	0.4880342	0.5988787	0.4608517	0.5208879	0.3689453	0.2911516	0.3875583	0.6120314	0.623822	0.7001657	0.668976	0.635146	0.5090839	0.6713513
cg26419421	0.2151318	0.477997	0.2833001	0.4451806	0.3513431	0.1570176	0.4483286	0.3298925	0.168573	0.1431569	0.264902	0.2032161	0.2286626	0.1350271	0.1390418
cg11114275	0.5334318	0.6117671	0.4576134	0.4697613	0.4738784	0.5715611	0.4914291	0.4198729	0.3624455	0.2772316	0.3965378	0.4404083	0.3704126	0.3091836	0.1857193
cg04202892	0.5133175	0.5965341	0.4902423	0.6397399	0.4105648	0.4434644	0.2309891	0.4581791	0.2758361	0.08006784	0.3855784	0.2207318	0.4881817	0.1878026	0.1369348
cg21650737	0.4222547	0.5453586	0.6551332	0.3332428	0.5183267	0.4647929	0.4351237	0.4396721	0.6960608	0.5454534	0.7351732	0.6221168	0.7568927	0.6464188	0.4508203
cg11665991	0.2420835	0.4664462	0.5544139	0.5489784	0.4476056	0.5428129	0.267904	0.3944437	0.2546424	0.1621143	0.3060801	0.2088768	0.3645253	0.3086156	0.08866514
cg18104645	0.4224721	0.4363469	0.5252895	0.484175	0.4785547	0.2810401	0.3985162	0.4385525	0.1356816	0.2609241	0.2634826	0.3983771	0.3357073	0.3653436	0.07906661
cg10528788	0.3287923	0.5132108	0.4124669	0.4258995	0.212111	0.1627879	0.3666649	0.322807	0.1681163	0.2078138	0.2035337	0.2661528	0.2649036	0.1234398	0.09969564
cg24449777	0.2668055	0.5397463	0.4510715	0.5725487	0.4800542	0.2132799	0.4211874	0.4592807	0.2029563	0.1868182	0.3885968	0.2096922	0.444447	0.1507174	0.1868685
cg23851515	0.7636554	0.7562009	0.6905987	0.6938841	0.8107554	0.4210583	0.7484028	0.6754266	0.6150681	0.3991844	0.3343522	0.4736029	0.4647248	0.5550635	0.299973

## Sheet: 581 DMPs - HbSC
	DMPs list and the methytation beta -value (β-values) for each patient in the HbSC (SC-1 to SC-8) and Control (CTL-1 to CTL-7) groups.
DMPs	β-values SC-1	β-values SC-2	β-values SC-3	β-values SC-4	β-values SC-5	β-values SC-6	β-values SC-7	β-values SC-8	β-values CTL-1	β-values CTL-2	β-values CTL-3	β-values CTL-4	β-values CTL-5	β-values CTL-6	β-values CTL-7
cg25030262	0.6950745	0.3525906	0.4778436	0.6706069	0.4611342	0.6154002	0.4902065	0.4604031	0.3191166	0.2375234	0.2249416	0.1792496	0.2439643	0.2843321	0.4455646
cg17962638	0.4159638	0.52628	0.3777024	0.3807068	0.5164655	0.5841478	0.2660454	0.3183201	0.04178077	0.1534035	0.18577	0.08486314	0.09688426	0.228227	0.1125393
cg12308746	0.4023825	0.3135449	0.5362552	0.4836707	0.6235469	0.4581974	0.4198986	0.5529661	0.2725747	0.2077081	0.2433685	0.1885199	0.2756844	0.1563107	0.1230055
cg18331249	0.4750262	0.4660652	0.4909465	0.5089183	0.5057642	0.5155132	0.8312765	0.5034347	0.9329799	0.6424336	0.7931201	0.95359	0.5870813	0.5950041	0.5415946
cg14136709	0.5730966	0.4912958	0.7792087	0.7702296	0.7812505	0.6552214	0.7196662	0.6000112	0.4585768	0.3428061	0.4512632	0.4030364	0.415801	0.4369647	0.3772432
cg25100880	0.2313004	0.5864322	0.3325959	0.5901458	0.1791549	0.2404484	0.7057651	0.2892699	0.5948097	0.5147034	0.8177213	0.8260686	0.5306284	0.6927499	0.77604
cg08967338	0.513058	0.4124859	0.4054329	0.459603	0.5415793	0.5102037	0.4403286	0.3161362	0.2086458	0.1388578	0.3020721	0.07865478	0.2488774	0.2091177	0.2283879
cg14631161	0.4889763	0.4770237	0.3231445	0.3056095	0.4141044	0.3207711	0.40484	0.2545201	0.5654952	0.7699734	0.6518597	0.7245795	0.5201118	0.5037904	0.6780345
cg25775494	0.2414746	0.2736123	0.2506349	0.36709	0.3616727	0.1552251	0.1794897	0.4138097	0.03515778	0.1294334	0.1008781	0.1110633	0.1843721	0.1588275	0.08902188
cg07442759	0.4477771	0.5733557	0.2519363	0.6385712	0.5548147	0.7384955	0.2353045	0.4470156	0.1215578	0.2048835	0.2805101	0.1422407	0.2903318	0.2281845	0.1451943
cg13035268	0.4126489	0.4720743	0.4180853	0.5582162	0.5014241	0.5720268	0.3252847	0.4821313	0.2559109	0.3088504	0.2970199	0.1803212	0.3644873	0.2201364	0.3320421
cg16250461	0.4020874	0.3155494	0.4286093	0.492377	0.1788068	0.1213601	0.3566032	0.3470387	0.0576731	0.03792754	0.04391859	0.03723637	0.104661	0.2144658	0.2567427
cg02960116	0.2973216	0.6148698	0.2624528	0.5669424	0.5323873	0.4411917	0.2431579	0.2979661	0.5713693	0.6194801	0.5589597	0.7366772	0.471498	0.538033	0.5505254
cg18368807	0.3360859	0.3349478	0.3663438	0.4499288	0.3071692	0.3287514	0.3515024	0.4426825	0.1569817	0.3163957	0.1825862	0.1754731	0.2962005	0.1118216	0.17726
cg24599249	0.463173	0.3975213	0.441623	0.2843451	0.3912599	0.5962848	0.316243	0.3473306	0.0771111	0.3533892	0.1059995	0.14815	0.1499441	0.1979609	0.2204673
cg22796353	0.244932	0.5019285	0.3092798	0.4172982	0.354897	0.400954	0.1723002	0.2388238	0.03417899	0.09814477	0.07808192	0.04464223	0.2158505	0.1408677	0.05125974
cg18774195	0.2945193	0.3796528	0.2446501	0.2996865	0.3070179	0.4692937	0.3341031	0.2982339	0.1145623	0.1453672	0.2275482	0.08827464	0.1553153	0.2076247	0.1318848
cg26381313	0.2710695	0.2551043	0.4101338	0.5057097	0.3239829	0.4379039	0.3617056	0.5375504	0.03270567	0.3340249	0.02992045	0.05509636	0.468582	0.0276475	0.06855633
cg04538990	0.544699	0.4056421	0.8341399	0.806452	0.7813057	0.4551898	0.7174847	0.5792071	0.4039047	0.3011133	0.3257062	0.3389654	0.4082353	0.4126807	0.1627358
cg23855030	0.2431062	0.2152533	0.2130825	0.4210818	0.3197089	0.1358035	0.03632149	0.3249496	0.03004559	0.1091235	0.02497645	0.03068398	0.03303574	0.01689203	0.01060035
cg07004907	0.6284987	0.6696244	0.8418253	0.7623483	0.5467801	0.5624078	0.8121505	0.7670065	0.4191161	0.4121787	0.4964486	0.6300358	0.4817971	0.430016	0.4628794
cg19149522	0.3933495	0.4378188	0.523996	0.4505158	0.4419548	0.5126525	0.5773075	0.5741638	0.8256731	0.7780941	0.8480587	0.5292081	0.7675084	0.5503001	0.8307764
cg25818659	0.4937982	0.6536539	0.5977991	0.6505842	0.60736	0.6721944	0.4923728	0.4840591	0.7271385	0.8241295	0.8407211	0.7750345	0.7211498	0.6836554	0.7937845
cg26738987	0.2315893	0.3276963	0.2402167	0.4280528	0.1955578	0.2802062	0.178415	0.2812107	0.04410243	0.0599903	0.07131377	0.1269929	0.1648921	0.05909982	0.0401826
cg12024822	0.2620704	0.3815544	0.2803581	0.267031	0.3468689	0.4923434	0.1366114	0.2156165	0.04397447	0.07396096	0.1278477	0.07184831	0.07415945	0.1527869	0.07820853
cg04548513	0.2791323	0.2161773	0.3032482	0.4552835	0.3576737	0.3270353	0.2597468	0.3065605	0.1274274	0.1388526	0.1264767	0.07269148	0.2493629	0.0945236	0.06226113
cg06617961	0.5211351	0.5161097	0.5890005	0.7687644	0.5891548	0.6983676	0.5076881	0.5778115	0.1649474	0.312586	0.6599117	0.1182465	0.4954866	0.5015218	0.3183989
cg18288532	0.2427553	0.4047502	0.256634	0.2328414	0.3118638	0.4698016	0.08739451	0.1464356	0.02889568	0.0381965	0.07700945	0.03942209	0.04520951	0.1246011	0.03078221
cg16047053	0.3323623	0.351312	0.2969201	0.3331669	0.3573667	0.3804747	0.4636607	0.3147076	0.4750124	0.5001146	0.5669876	0.4856895	0.5325535	0.4820183	0.5379083
cg21468420	0.0617386	0.05996847	0.3724686	0.03665344	0.04059433	0.02765295	0.05431218	0.1379617	0.5397781	0.4383185	0.3977472	0.4669291	0.5011427	0.405955	0.1919353
cg03012726	0.195312	0.2980157	0.180413	0.51112	0.1875773	0.5083225	0.4274738	0.4030192	0.09300998	0.1638239	0.1986111	0.03010441	0.1329054	0.1544108	0.1517106
cg05986417	0.4772623	0.4232898	0.3620768	0.6431927	0.6461379	0.6137219	0.3712608	0.4870304	0.9034168	0.6980711	0.6981148	0.9424022	0.5362729	0.8012045	0.5717586
cg07566169	0.4408819	0.3164559	0.5043642	0.5359173	0.4942932	0.5841423	0.4885686	0.4147331	0.2500613	0.2691908	0.2907891	0.1338455	0.3260693	0.3642194	0.2598545
cg10172783	0.1564943	0.3763707	0.2948415	0.3537393	0.1061452	0.3789257	0.2985529	0.3281495	0.5664776	0.5036615	0.5757882	0.4816237	0.5423305	0.3172252	0.5028231
cg09684557	0.7716632	0.6406054	0.6192898	0.6583127	0.5859184	0.6131553	0.4332387	0.5660152	0.4463281	0.3993356	0.5122471	0.3483959	0.4660852	0.392091	0.302857
cg08265387	0.6824386	0.8449969	0.7613491	0.88031	0.711935	0.6606814	0.744153	0.8536536	0.4069275	0.7019423	0.492031	0.5035828	0.7938224	0.5164306	0.6447774
cg17628751	0.2430232	0.315434	0.2632107	0.343437	0.1930371	0.2460289	0.1692989	0.2980476	0.05504209	0.1003661	0.1089208	0.09078072	0.1850944	0.09774786	0.05099957
cg13046832	0.2206172	0.1646956	0.1660804	0.3867387	0.2419491	0.4173159	0.3148348	0.3183081	0.04608446	0.181527	0.08019054	0.04877727	0.1815756	0.07919425	0.04116763
cg20943121	0.2755585	0.2392053	0.238721	0.1781515	0.3735556	0.4662528	0.3586685	0.4031865	0.07891324	0.1479904	0.3731114	0.04637352	0.2398159	0.06634872	0.1963285
cg04953735	0.3249975	0.4908913	0.58981	0.5133604	0.4569515	0.5509664	0.3634553	0.5106231	0.2114008	0.293797	0.3455648	0.1811851	0.136328	0.339529	0.1689058
cg05901837	0.3242135	0.6249467	0.5062975	0.6429808	0.6353081	0.4919306	0.7848932	0.2565532	0.6847366	0.7824084	0.7433524	0.7719194	0.6264274	0.7558402	0.8012194
cg03630832	0.4818848	0.6393362	0.520633	0.4552654	0.4452388	0.5436127	0.5231631	0.6039311	0.2342384	0.5170174	0.3294724	0.3183821	0.4429869	0.3944763	0.21366
cg00090306	0.6028233	0.6708493	0.7633848	0.7185949	0.5963734	0.6633793	0.7493236	0.6341729	0.8491055	0.83658	0.7611626	0.8985494	0.7360202	0.8585417	0.8911098
cg07725318	0.3515381	0.2554811	0.3640331	0.480279	0.2108102	0.2127915	0.3125007	0.2930786	0.1216874	0.04857964	0.09106887	0.0303106	0.1467165	0.1817548	0.2479607
cg15981071	0.04893371	0.07629888	0.04516615	0.05352411	0.04251591	0.03790095	0.1025728	0.0618701	0.326949	0.05315636	0.1662036	0.3310354	0.08967089	0.1347636	0.3847062
cg27447874	0.3388845	0.40122	0.3136465	0.4271946	0.3589273	0.43022	0.2428594	0.3455583	0.1474711	0.1473796	0.2260243	0.1512301	0.2157548	0.2327733	0.2100598
cg19609456	0.3884057	0.5527309	0.4076359	0.5126602	0.4032402	0.6169285	0.2886054	0.5382561	0.2684271	0.1993767	0.2669661	0.2459842	0.2808973	0.2496226	0.1692543
cg01446950	0.3745716	0.5033822	0.3299854	0.4568658	0.5176151	0.5458464	0.4525692	0.4098841	0.2611742	0.3007554	0.2446037	0.1762579	0.3062139	0.2726376	0.1807273
cg15484532	0.1474851	0.3383251	0.2741372	0.2451137	0.3957079	0.1882161	0.08236584	0.2639422	0.03114967	0.04468143	0.07484875	0.04053015	0.1881828	0.07635713	0.01631536
cg24183359	0.7736565	0.5446675	0.7472467	0.6658297	0.6682856	0.8250068	0.5305704	0.5681309	0.3479789	0.1983345	0.4166061	0.1943029	0.6626669	0.5089659	0.4195642
cg10947408	0.0844197	0.2837842	0.3162477	0.06103238	0.06388992	0.2574182	0.3524921	0.1771131	0.4405225	0.3449474	0.4162841	0.4014358	0.3760204	0.2492541	0.4094522
cg16627198	0.5224006	0.4999519	0.5091561	0.6794062	0.5424115	0.3655675	0.509943	0.7380811	0.3831422	0.1770814	0.3207597	0.3414147	0.3718521	0.2831728	0.2714583
cg25302957	0.3980124	0.3588691	0.3482972	0.3251981	0.2529349	0.4013218	0.2231453	0.3772803	0.0941211	0.2527484	0.2333496	0.1667782	0.3130516	0.09450663	0.08682129
cg05537380	0.2363693	0.2797715	0.3178526	0.2063345	0.2458486	0.6444445	0.07463756	0.2380063	0.04320867	0.04106491	0.06892213	0.0522946	0.06837983	0.2466516	0.04867896
cg03735012	0.03633242	0.3869506	0.3631574	0.03089695	0.02728185	0.408257	0.193618	0.03733701	0.4910383	0.4457018	0.4123697	0.4744749	0.3113792	0.4605567	0.4969214
cg11935114	0.6948432	0.6481572	0.6598967	0.5780847	0.8086388	0.6318109	0.5789078	0.7841877	0.6235219	0.5398054	0.6262937	0.4178756	0.394474	0.3849487	0.3625114
cg16005697	0.4298028	0.2475783	0.7137458	0.6474643	0.6798139	0.1666191	0.5465663	0.2951865	0.2754017	0.2777776	0.1842445	0.1738542	0.2099158	0.264488	0.1429972
cg05926185	0.3756632	0.4986067	0.4247717	0.3877755	0.4229169	0.3964825	0.3004013	0.447216	0.6574889	0.5409547	0.5334404	0.5610211	0.5033479	0.497548	0.748667
cg23712683	0.332333	0.2242421	0.4644051	0.4557479	0.4824703	0.1738813	0.3996104	0.3232958	0.1912632	0.1757458	0.1819654	0.1626217	0.2105237	0.2332674	0.11487
cg07838681	0.2698233	0.2726436	0.3617945	0.5072423	0.1704781	0.1337208	0.1550132	0.2716834	0.06859214	0.02637526	0.06299052	0.03120038	0.1117557	0.1226229	0.2411098
cg10579279	0.4004524	0.5054118	0.4211722	0.6265825	0.4345357	0.6451851	0.1781417	0.4647454	0.1158736	0.4137359	0.3620018	0.1527613	0.4376774	0.1142077	0.1230332
cg02593403	0.3985871	0.4302937	0.5380284	0.6686421	0.3991847	0.4296713	0.426673	0.6043671	0.3097	0.3861028	0.2823887	0.2769696	0.4626126	0.2816563	0.2921539
cg01072942	0.07684481	0.1756779	0.286551	0.3484495	0.2001532	0.2514087	0.1892325	0.3843466	0.03217036	0.2172998	0.0171711	0.02540731	0.2518616	0.01564045	0.03375132
cg08480826	0.4072607	0.4378635	0.3587818	0.4231788	0.2957278	0.5351447	0.3014633	0.4286345	0.1161753	0.2312997	0.3549273	0.1200758	0.3203965	0.2595833	0.07202585
cg17818925	0.8091279	0.8308899	0.9072076	0.9036723	0.8972212	0.7216584	0.8667969	0.8810588	0.6544954	0.5566351	0.7626789	0.8394631	0.6183426	0.620183	0.6703158
cg02309335	0.560917	0.4072685	0.3604047	0.6301625	0.2886409	0.40883	0.4492137	0.4149235	0.2251713	0.2623665	0.2148608	0.1249851	0.2368275	0.281967	0.4153497
cg04611437	0.08476102	0.1713794	0.3040269	0.4200721	0.1472294	0.1765549	0.2256095	0.4842702	0.04585936	0.1861485	0.02953026	0.03834924	0.2654188	0.03139357	0.05332706
cg22125805	0.4247438	0.4446329	0.2685716	0.3094864	0.450549	0.4812271	0.09543725	0.3311141	0.1268995	0.1478845	0.1942039	0.04572196	0.222843	0.09149388	0.2061373
cg23164681	0.3318095	0.2687438	0.3575336	0.4809612	0.2044733	0.1385721	0.4230334	0.3312131	0.1024623	0.06195353	0.16589	0.05888977	0.1231644	0.1945567	0.1389897
cg20157281	0.284811	0.3024798	0.382433	0.4592804	0.4871233	0.4552971	0.4278636	0.3335672	0.1623868	0.2399475	0.2679654	0.1374369	0.2907378	0.200685	0.1110074
cg27507580	0.5395826	0.5602481	0.5484376	0.5790298	0.5408196	0.5051308	0.5693261	0.8188342	0.5086362	0.2965352	0.4021471	0.3495872	0.3432088	0.3277402	0.5414975
cg10589286	0.4356673	0.5059969	0.4908526	0.4399672	0.4891901	0.5213546	0.5968542	0.5027731	0.2487354	0.2287422	0.2860286	0.4162118	0.3885828	0.2634165	0.2997934
cg20831708	0.1096963	0.2080194	0.3810631	0.43899	0.1740401	0.2455871	0.2495861	0.5035914	0.04990818	0.2331336	0.02290532	0.03923301	0.3513023	0.02182189	0.03804955
cg21075783	0.8736152	0.8301946	0.8331696	0.8795566	0.8395251	0.8784611	0.8958684	0.9087083	0.149044	0.7726861	0.8163401	0.8334311	0.5125507	0.7918499	0.8188905
cg17672195	0.5900069	0.5363019	0.3836035	0.580672	0.4658533	0.5165436	0.5214916	0.4808787	0.2582358	0.3086105	0.4696466	0.3036455	0.4037785	0.3393816	0.419037
cg00730561	0.09898739	0.213498	0.388392	0.5097592	0.1910084	0.23639	0.2691395	0.5151277	0.04899643	0.2419536	0.04460296	0.07071939	0.3311676	0.05282974	0.05687255
cg05442408	0.2938621	0.356969	0.3092801	0.4181036	0.2587161	0.3492298	0.3702381	0.2474545	0.1257798	0.2227472	0.1291592	0.101161	0.2646549	0.1499691	0.1613528
cg15617155	0.1971746	0.436959	0.5273738	0.4524112	0.4724689	0.6298706	0.1759802	0.3710613	0.07369924	0.1100338	0.1120564	0.1064338	0.3670699	0.198393	0.05247998
cg13146465	0.498783	0.54124	0.5982839	0.7238982	0.5611935	0.7181273	0.5259251	0.606541	0.4553295	0.3892159	0.5221546	0.2539178	0.4610488	0.3937324	0.3808161
cg25196203	0.6736403	0.5424584	0.5228325	0.4196569	0.4246513	0.6306669	0.4421481	0.4987834	0.6141493	0.6566801	0.7345899	0.7648412	0.6152178	0.6530933	0.6595092
cg12973941	0.374139	0.3131881	0.3296932	0.3963492	0.3049434	0.4146097	0.4450912	0.3209976	0.08953613	0.1545414	0.2757527	0.1715412	0.2790451	0.2108862	0.1201776
cg16866373	0.4470297	0.350599	0.4151608	0.4474717	0.4031711	0.5336614	0.3234315	0.4994382	0.1533302	0.305727	0.2961785	0.1929249	0.4078945	0.3732382	0.1548285
cg19852958	0.3451795	0.3439285	0.1806383	0.3423713	0.1398837	0.3333221	0.2608356	0.2780159	0.04464719	0.2294183	0.1547493	0.08402922	0.2212512	0.04862969	0.05261546
cg18874106	0.7058096	0.6870603	0.6104204	0.6159655	0.8038601	0.6544315	0.6195271	0.6987198	0.3864393	0.4219854	0.5147769	0.4033632	0.5497882	0.4945446	0.6116836
cg16718624	0.4825698	0.4556405	0.3272932	0.3687978	0.4809179	0.5173299	0.5725801	0.4332632	0.07802113	0.4298976	0.3549678	0.05678814	0.4736022	0.3924311	0.3073268
cg15827779	0.2074149	0.2492795	0.4713716	0.2635984	0.4080761	0.1641945	0.4221579	0.276703	0.1051012	0.0975703	0.2162541	0.1183543	0.2199831	0.1001093	0.07154813
cg02930033	0.4344909	0.5198892	0.483127	0.4816044	0.592062	0.4105231	0.5101168	0.4727987	0.5415001	0.7941138	0.6693029	0.8171761	0.8363735	0.6746334	0.5642904
cg03530754	0.2966886	0.2882266	0.05214644	0.3597042	0.22077	0.6419526	0.1699646	0.3697859	0.03046066	0.07061376	0.2481044	0.06734246	0.2085554	0.08450973	0.02366436
cg07863159	0.2640999	0.3233143	0.2635398	0.4028138	0.3907982	0.1572802	0.4475789	0.4502445	0.1825879	0.1020943	0.08774761	0.1897835	0.1756791	0.1742909	0.1740412
cg02644510	0.5194801	0.5707047	0.6022586	0.6273244	0.5494913	0.6496806	0.5593285	0.5093935	0.5446121	0.3474794	0.3653938	0.2962805	0.3018856	0.4060637	0.3980839
cg08979000	0.474208	0.5981799	0.4949689	0.4255231	0.4421453	0.6056353	0.5992018	0.505955	0.6218909	0.6186792	0.7780927	0.7452973	0.5502458	0.6136034	0.7639355
cg12393334	0.3188063	0.5983645	0.5745039	0.605337	0.5041608	0.4358802	0.4211568	0.3595144	0.5466701	0.5999737	0.7462492	0.7671015	0.552823	0.4894996	0.762133
cg16079130	0.7694507	0.4939511	0.6537818	0.6985582	0.7012288	0.5843553	0.6676399	0.7764408	0.4960974	0.4577915	0.4627098	0.5360329	0.5496131	0.5585376	0.5614076
cg24711510	0.7620328	0.8674377	0.8438824	0.8605067	0.8768703	0.8140232	0.8230165	0.8426869	0.7451198	0.5808081	0.7893887	0.5549772	0.6246879	0.7216093	0.3860969
cg04946953	0.3570234	0.4966324	0.3779195	0.4892644	0.4857877	0.5727329	0.6097453	0.50912	0.7176179	0.8442562	0.6353495	0.5140133	0.5056099	0.6602654	0.8166261
cg02329935	0.1987275	0.4340075	0.3092163	0.4847747	0.4386418	0.4486073	0.03365267	0.4519596	0.02232961	0.1260654	0.06919295	0.06388551	0.4933699	0.01812568	0.0211696
cg25365934	0.05280728	0.2317287	0.2468487	0.06266742	0.07388741	0.1926113	0.2713572	0.08638271	0.3566659	0.3149175	0.4099857	0.2682769	0.2970115	0.1247792	0.3959172
cg05649108	0.3624171	0.3987091	0.4857084	0.7019053	0.5087719	0.6991838	0.2197749	0.4740009	0.1904535	0.2883764	0.1616298	0.1975605	0.1624031	0.139825	0.3442449
cg27109890	0.7902448	0.8083459	0.8571389	0.9086017	0.808359	0.8706011	0.8328322	0.8681386	0.4583979	0.8332307	0.7568579	0.5004054	0.8720322	0.7137883	0.5677743
cg23491807	0.5789605	0.4804696	0.853345	0.8651048	0.833449	0.4811498	0.7747726	0.5760572	0.4579678	0.4323028	0.4382256	0.495477	0.4892468	0.4699093	0.3230406
cg03762477	0.3918615	0.425075	0.4626881	0.3604578	0.4691154	0.3848434	0.5397362	0.5384482	0.5298826	0.5588829	0.6029063	0.663795	0.5967261	0.6168736	0.64298
cg11304899	0.7724138	0.3601305	0.2938619	0.8074145	0.8447733	0.7379916	0.3705253	0.7363559	0.8686196	0.8867285	0.7889471	0.8924218	0.8684189	0.906076	0.8485314
cg17759086	0.3911166	0.03635035	0.3073884	0.3737498	0.4054751	0.2601528	0.1430347	0.3360484	0.02047463	0.09315308	0.01175466	0.3174111	0.02617289	0.01254417	0.01258876
cg06957181	0.6372309	0.6390272	0.6312703	0.5697218	0.6132966	0.5032222	0.644985	0.6443039	0.7743574	0.7209981	0.8281093	0.7638504	0.7369161	0.7831813	0.7425402
cg00638631	0.7735713	0.424738	0.8450711	0.3085294	0.3968232	0.8005372	0.282758	0.3303568	0.8657571	0.8549222	0.8506931	0.8755577	0.3568204	0.8973123	0.8217543
cg06313447	0.7647746	0.5656164	0.6385622	0.438444	0.735096	0.8656996	0.8284349	0.5057553	0.3195994	0.3443345	0.6209829	0.3022169	0.4227243	0.4867156	0.4969636
cg03896436	0.4041782	0.3856818	0.4304753	0.5300864	0.4651131	0.4073356	0.3967678	0.4352933	0.2518667	0.2991494	0.2467416	0.2044213	0.4143723	0.210341	0.08930301
cg15517113	0.5263313	0.6233348	0.4958655	0.5458128	0.546497	0.6731036	0.6412284	0.6649625	0.3668136	0.3609344	0.4767267	0.3248638	0.577123	0.5180109	0.3314478
cg24439837	0.555543	0.5805385	0.4031003	0.5292684	0.5882868	0.4429101	0.4859901	0.572162	0.8067839	0.6861262	0.7704434	0.7480414	0.5588294	0.6601613	0.7884328
cg00409917	0.529751	0.4631682	0.5341461	0.3168087	0.4560938	0.4998891	0.2845553	0.4651307	0.3726165	0.3783236	0.1970303	0.02543367	0.4328673	0.1374196	0.2977718
cg01834022	0.4837237	0.5087673	0.6034897	0.6675837	0.6382667	0.6655279	0.5596851	0.5148232	0.3446519	0.4211855	0.372228	0.2633775	0.5263482	0.3795021	0.3359589
cg26568372	0.459351	0.6143328	0.4753079	0.5798704	0.6343279	0.4905608	0.5981866	0.5612548	0.5418097	0.386496	0.3600973	0.3030287	0.5083142	0.2997637	0.2779427
cg06720768	0.4948083	0.5339726	0.4686022	0.5054593	0.5734276	0.5319224	0.3822235	0.4181893	0.2118357	0.3348364	0.2879226	0.1602988	0.3052311	0.2728097	0.2026655
cg02422920	0.4239361	0.6385576	0.442913	0.3384764	0.5935017	0.2911677	0.5819297	0.5435675	0.7234928	0.6706762	0.755311	0.6508475	0.6857674	0.7339473	0.7863256
cg26121931	0.2819719	0.3035871	0.275025	0.5198633	0.1968998	0.3795243	0.3363006	0.410703	0.1249168	0.1926586	0.2065432	0.112467	0.2704603	0.1544737	0.1973757
cg21230493	0.5138487	0.6009924	0.4947405	0.6661256	0.6012485	0.6899232	0.6177756	0.608835	0.4657439	0.4448764	0.5055928	0.3478531	0.4682517	0.4237118	0.3293999
cg07382806	0.5736493	0.493558	0.5008315	0.5602198	0.5568901	0.6532527	0.4464948	0.3955698	0.4013928	0.3625357	0.4051457	0.2545437	0.4093741	0.3790491	0.3700567
cg03291481	0.2199536	0.3756355	0.1689353	0.2489194	0.1670868	0.1340058	0.4989193	0.1935677	0.3942743	0.3691152	0.6584323	0.6519884	0.2906518	0.4411171	0.30379
cg20213416	0.5557318	0.7162337	0.6082346	0.6443229	0.5610123	0.7478385	0.6675041	0.6165526	0.378159	0.5155707	0.4741135	0.4647481	0.5958195	0.3375625	0.2779524
cg20395967	0.4108245	0.3672036	0.4153569	0.5785729	0.4674151	0.6751248	0.2773814	0.3792799	0.1666597	0.1892111	0.3075508	0.119066	0.5181726	0.2362487	0.1001341
cg12364324	0.391658	0.2639438	0.2811325	0.3659174	0.2663702	0.4892958	0.3189254	0.5654297	0.1057048	0.3004103	0.1535185	0.1570654	0.3288916	0.2585299	0.1509429
cg11512544	0.4800074	0.5153465	0.4997116	0.473616	0.6121075	0.7135601	0.6301481	0.6432096	0.7712186	0.7244316	0.7917854	0.7432104	0.5896126	0.6796967	0.7513057
cg07014673	0.4385217	0.5023721	0.4568572	0.781955	0.4444432	0.8542992	0.3374056	0.5136626	0.1771353	0.2266048	0.3735203	0.3116363	0.3942565	0.3011733	0.2250393
cg04199943	0.4499074	0.3514742	0.3845425	0.6172698	0.5870064	0.4464877	0.4928545	0.4745405	0.1690155	0.208917	0.1892988	0.05511241	0.4004514	0.2937491	0.05832321
cg00948897	0.3057563	0.3408818	0.201847	0.4081162	0.3492466	0.4857221	0.3554692	0.4081763	0.1685323	0.09340999	0.2389808	0.1215674	0.3270136	0.3044622	0.08474491
cg19030620	0.300737	0.3533819	0.2776319	0.5908268	0.5131696	0.3875926	0.3796735	0.4710973	0.213374	0.1112725	0.1664606	0.2102364	0.4535091	0.2849867	0.1464019
cg16218241	0.2244866	0.3289584	0.2174986	0.2387941	0.2844531	0.3619402	0.1145193	0.106237	0.03895133	0.05381258	0.1229114	0.05381913	0.0643269	0.0848112	0.07182829
cg03515067	0.4954779	0.6213303	0.514859	0.7315337	0.6343018	0.7407606	0.7698685	0.6243694	0.3685759	0.4053188	0.5187359	0.451818	0.4407582	0.3973258	0.4974965
cg16728898	0.2980317	0.2677173	0.3253028	0.2101847	0.4336399	0.2579186	0.2286182	0.2996718	0.5669643	0.3970642	0.5368064	0.4206744	0.419329	0.5238318	0.5770498
cg15573998	0.7750053	0.794847	0.8380554	0.8800399	0.8957466	0.6697618	0.5480427	0.8463419	0.6987494	0.5657941	0.5077713	0.5279214	0.6369413	0.6388706	0.6032853
cg02282626	0.5027916	0.450764	0.6188511	0.5552662	0.3884072	0.3284447	0.587717	0.4843955	0.2968974	0.165136	0.2422523	0.1407183	0.3348651	0.3066086	0.4518494
cg23918580	0.344611	0.1527636	0.2360981	0.4451248	0.2047781	0.5644548	0.2441297	0.3539191	0.0657114	0.2358751	0.3242844	0.04542813	0.164438	0.1246202	0.02895547
cg22009464	0.3140331	0.2345913	0.4869657	0.4909526	0.5661619	0.5246112	0.5262085	0.1245589	0.517134	0.7107428	0.6355672	0.5341285	0.5628996	0.4993344	0.7125107
cg00997280	0.4086397	0.434253	0.3311963	0.5352235	0.3456593	0.5398513	0.4683491	0.2603735	0.1634995	0.1520757	0.3010155	0.1308958	0.3971856	0.2187592	0.1122511
cg07404046	0.04051836	0.473501	0.05890551	0.1857691	0.2185297	0.1191841	0.5072114	0.08053194	0.327106	0.5405823	0.318497	0.494923	0.4666823	0.3025606	0.1830426
cg26765263	0.6481567	0.4116624	0.4068088	0.4762766	0.05842861	0.2691067	0.3581082	0.05564122	0.02887433	0.03379415	0.0427146	0.0418944	0.3611358	0.0325549	0.2804474
cg25783892	0.3217793	0.3697919	0.4162323	0.4845082	0.3689503	0.5043737	0.358755	0.4498755	0.1582336	0.242487	0.2791641	0.1450393	0.326947	0.3223995	0.2527638
cg18620542	0.295412	0.3581127	0.2042617	0.1608249	0.2141092	0.3347188	0.2670535	0.3438832	0.3143435	0.4441187	0.5555137	0.5619589	0.4773758	0.3281417	0.3269171
cg04313756	0.4895507	0.6039788	0.5310021	0.5988998	0.495991	0.665608	0.5165321	0.5892554	0.2803032	0.4463275	0.4695581	0.4342985	0.3850618	0.4811494	0.2871582
cg14332819	0.4808458	0.6165899	0.6140336	0.6700534	0.485708	0.5645434	0.5128311	0.5391318	0.3404171	0.4572236	0.321801	0.4726747	0.4693462	0.3181433	0.3788068
cg03440757	0.1919591	0.2464203	0.1708729	0.6053678	0.5093907	0.329417	0.2812873	0.3110521	0.08752718	0.02308707	0.02332311	0.08454831	0.3716702	0.2100783	0.01723323
cg15031150	0.7028569	0.8064702	0.6096736	0.6997961	0.7719217	0.8730896	0.6952048	0.8180906	0.5893445	0.5832282	0.5962024	0.5314618	0.5759445	0.6371933	0.5499376
cg13760795	0.3168197	0.3040408	0.4329555	0.3068817	0.191248	0.4313603	0.356211	0.4476714	0.156609	0.2706129	0.2501114	0.1769791	0.2087507	0.1728271	0.1561403
cg21530267	0.5159171	0.596418	0.6322259	0.6381689	0.6513424	0.6126665	0.578333	0.5107251	0.4699043	0.4262286	0.3373238	0.287612	0.5769986	0.4070551	0.197769
cg24646414	0.4923457	0.6645147	0.4563527	0.6578743	0.6367452	0.4388926	0.5068387	0.5180375	0.3568844	0.3564909	0.4128036	0.4361555	0.4550582	0.4192445	0.3169541
cg11978968	0.2851904	0.570972	0.1896103	0.2082996	0.490399	0.5864133	0.4853641	0.2028057	0.5838405	0.5349906	0.583347	0.5077187	0.629899	0.5807206	0.5414306
cg03413097	0.3385854	0.3011368	0.3020152	0.4583712	0.3170637	0.5769129	0.3160575	0.3644412	0.200677	0.192987	0.1458555	0.09147593	0.3560964	0.2443318	0.1252224
cg25373100	0.1229637	0.3458997	0.1765926	0.3953004	0.3098832	0.3431677	0.03893	0.3060072	0.02410697	0.04269673	0.05395061	0.02897248	0.3665946	0.05245244	0.03168065
cg00209038	0.4444675	0.5416886	0.4358036	0.5523884	0.4896858	0.5323241	0.5190489	0.381243	0.1001555	0.4520846	0.3590381	0.2542115	0.45485	0.3493154	0.2420034
cg03216822	0.3326892	0.2299331	0.4103325	0.37932	0.382063	0.185287	0.2621156	0.2783378	0.1277443	0.1335672	0.1423812	0.190895	0.1568856	0.1561513	0.1121547
cg06139918	0.508527	0.4237846	0.5742492	0.3034304	0.3780904	0.5262453	0.578807	0.6067824	0.6740506	0.7843802	0.7215506	0.7761279	0.5141469	0.5812108	0.7362146
cg04032226	0.1579274	0.4153948	0.3812808	0.3845084	0.09272427	0.3215085	0.2092257	0.2044754	0.4703571	0.4279824	0.4771403	0.4867208	0.4786412	0.2956129	0.4315496
cg14534144	0.618303	0.8095526	0.8480368	0.8383988	0.5856303	0.6806705	0.6929396	0.6923074	0.6408251	0.5962529	0.4744236	0.393603	0.5212428	0.4553783	0.4063666
cg07936950	0.1039579	0.08929091	0.4096395	0.1704233	0.2414741	0.3008089	0.100723	0.3621548	0.04740526	0.03790124	0.04450658	0.04208909	0.06416507	0.06388449	0.0278432
cg18027476	0.378641	0.3793623	0.4749301	0.6485532	0.3875589	0.5002592	0.2953852	0.576647	0.2974578	0.3068572	0.210344	0.2400202	0.2148639	0.3029717	0.09746259
cg03427322	0.4512089	0.5663452	0.3800264	0.5919865	0.5717814	0.6505294	0.2977974	0.4884158	0.3757973	0.4682375	0.1203846	0.1198883	0.4214421	0.4087359	0.1644994
cg00921309	0.5293781	0.3643437	0.3052199	0.4850847	0.4529775	0.4515424	0.4702355	0.4094779	0.2611987	0.3234181	0.2763815	0.2315221	0.3471428	0.2861337	0.2232326
cg18592561	0.4509522	0.4330217	0.2803026	0.3228288	0.2520045	0.5481987	0.415472	0.4013698	0.172073	0.1334563	0.278649	0.1537251	0.2389833	0.1745211	0.2022109
cg12820681	0.3835684	0.3908138	0.4316696	0.5112102	0.525002	0.6024516	0.3317113	0.4542463	0.378304	0.2628828	0.2346816	0.1746551	0.3834957	0.2091331	0.1974149
cg10997190	0.5055254	0.5410394	0.4384493	0.3538733	0.5562201	0.5632588	0.3850153	0.2819215	0.5417825	0.6300808	0.599584	0.6120274	0.5985099	0.6207841	0.6890408
cg17327126	0.7597169	0.7946648	0.5575625	0.6671603	0.5320954	0.4588139	0.5922262	0.3648415	0.680725	0.7931745	0.820446	0.8523417	0.7793516	0.674062	0.8363362
cg25280963	0.322409	0.5112509	0.3363436	0.2390224	0.3926627	0.2781538	0.4630992	0.7209386	0.6338897	0.7610136	0.5830937	0.5640937	0.6112154	0.7722218	0.7569909
cg26177830	0.6270548	0.7115225	0.5215268	0.5730972	0.617658	0.5731248	0.6781692	0.6815413	0.6546285	0.7867153	0.9037636	0.7896505	0.8242128	0.7646263	0.9150161
cg16419441	0.506401	0.6565293	0.5420574	0.5808874	0.639367	0.5926021	0.6702625	0.4956445	0.3666627	0.2985054	0.4545619	0.197587	0.4186613	0.3209192	0.4502961
cg05868512	0.2543749	0.4053089	0.2726275	0.4255419	0.1981099	0.3718804	0.3459736	0.1453461	0.08079092	0.06297712	0.1279159	0.1347234	0.1092843	0.1155183	0.1447284
cg25586816	0.3509702	0.4228416	0.2292298	0.4439874	0.4604077	0.5005146	0.3992032	0.265276	0.6522191	0.5308876	0.5814698	0.4240139	0.5669707	0.556585	0.6322742
cg19167683	0.2613331	0.3312851	0.2786821	0.6116641	0.2896264	0.5751786	0.09208012	0.3622577	0.07733952	0.3211016	0.2413816	0.07645783	0.2887035	0.05614189	0.06320715
cg18111139	0.1557868	0.4340144	0.2025382	0.5564868	0.3258877	0.5029471	0.1371246	0.2024946	0.05645647	0.150654	0.1494329	0.06820038	0.1303906	0.1129012	0.07338755
cg27406975	0.05120245	0.1797083	0.2870739	0.3504795	0.5256703	0.1176018	0.2471347	0.3118886	0.01720383	0.0230502	0.2115039	0.02582705	0.04957406	0.1102908	0.01211953
cg09155774	0.257604	0.4588481	0.3978901	0.3284652	0.2706345	0.3733201	0.318486	0.4098066	0.1222645	0.1088452	0.2274828	0.1535037	0.1870252	0.2319293	0.3611085
cg11985321	0.4734662	0.8013843	0.7714345	0.7369352	0.5324434	0.4854087	0.6378339	0.5863662	0.8126889	0.9301784	0.7114404	0.8675742	0.6227268	0.926216	0.8967302
cg00172297	0.5585223	0.3718363	0.7510963	0.6665294	0.5174678	0.4092932	0.5477335	0.4843985	0.286783	0.2906496	0.3985739	0.3695258	0.3599834	0.3848756	0.4359815
cg09154639	0.5680623	0.5894345	0.5668879	0.6573359	0.556578	0.6026785	0.6024747	0.5420652	0.6773776	0.7834496	0.6558513	0.6904085	0.8216241	0.7736422	0.8362177
cg17092594	0.611718	0.5631961	0.6503393	0.6786776	0.7545301	0.8006016	0.5912427	0.5993443	0.4585877	0.6092314	0.5709767	0.2352628	0.5854407	0.4178896	0.2795976
cg17632096	0.2756412	0.4103513	0.2836161	0.4459792	0.2315852	0.438254	0.1944665	0.5994324	0.09166357	0.2527785	0.1790578	0.1518106	0.2847459	0.1002173	0.1650131
cg04449479	0.4855288	0.5214927	0.5555449	0.5202742	0.5663166	0.5947386	0.4997565	0.4905772	0.4278435	0.4201315	0.4091562	0.2208612	0.4527922	0.2785476	0.413284
cg03478356	0.3308193	0.5361664	0.5284773	0.4536271	0.1583943	0.1680579	0.1356672	0.6302747	0.1801076	0.3478305	0.09379862	0.1366387	0.1414112	0.09436541	0.09505951
cg17718679	0.3534548	0.3769425	0.4132071	0.3595782	0.6603538	0.3569723	0.3353899	0.4062332	0.2224268	0.2045279	0.2412097	0.1549165	0.3090323	0.3391617	0.3100418
cg10715092	0.4433101	0.3498587	0.4758987	0.6321942	0.4971477	0.7141095	0.3784608	0.3887689	0.1975059	0.3390065	0.3626738	0.1087409	0.5586144	0.2461095	0.2895435
cg24673771	0.1861765	0.1412809	0.1358936	0.1362449	0.2842783	0.5427936	0.3516686	0.2301677	0.03056289	0.02503939	0.1330329	0.02519043	0.05972482	0.1860955	0.02148735
cg08430489	0.3714495	0.4857988	0.2522148	0.4190443	0.4417885	0.4565729	0.4263987	0.3878318	0.05087061	0.2616802	0.1373321	0.1458653	0.2833281	0.2554421	0.06610524
cg24913975	0.237262	0.3891789	0.3514185	0.321881	0.2299463	0.2604516	0.3327258	0.3725236	0.5475765	0.5658003	0.4728874	0.504728	0.3393585	0.4455412	0.5524396
cg14877502	0.5461906	0.7360771	0.6751189	0.8060732	0.6553435	0.5813188	0.7722666	0.8310152	0.6920198	0.7143797	0.346069	0.2764046	0.6718306	0.5491187	0.451407
cg26298722	0.137717	0.2913312	0.3662702	0.1857026	0.1587582	0.1027423	0.22845	0.2714809	0.3983496	0.2750742	0.4326793	0.55167	0.4944514	0.3162782	0.4038049
cg08021508	0.7586939	0.8390557	0.8617421	0.8073268	0.8494463	0.7596151	0.8434472	0.7805944	0.6129729	0.5710991	0.6659008	0.7078911	0.6213407	0.7457909	0.5831931
cg01674761	0.6588758	0.5120631	0.5719222	0.6791835	0.4867588	0.5912136	0.6800321	0.6045646	0.4922114	0.3720158	0.4504315	0.3328492	0.3864892	0.3984802	0.4247891
cg21724547	0.6103063	0.8302915	0.4928608	0.77147	0.7811431	0.7262202	0.5577021	0.6090517	0.7997321	0.8815473	0.8575767	0.8455194	0.847276	0.8126903	0.8073429
cg24327361	0.5791974	0.5669765	0.754016	0.6515844	0.6764669	0.6877773	0.6824097	0.3497204	0.2690123	0.318922	0.271035	0.6014341	0.3217513	0.5172993	0.2645346
cg26791399	0.4140593	0.5139753	0.6355339	0.5346347	0.5296892	0.5753943	0.6685269	0.3693088	0.3295477	0.3053747	0.266541	0.216573	0.4218889	0.3871242	0.1587754
cg23669832	0.2409392	0.229229	0.08120954	0.3973381	0.07045307	0.3579821	0.3447267	0.298927	0.03062592	0.05834485	0.134982	0.04499533	0.2342985	0.0546676	0.03201478
cg11480029	0.3935827	0.6291971	0.5035512	0.3925753	0.5307812	0.4327573	0.6225071	0.5446164	0.7354461	0.6743039	0.7831081	0.6595213	0.7419548	0.4488618	0.8698353
cg04392469	0.2338745	0.3030596	0.2080013	0.5789516	0.5207513	0.3737973	0.3091566	0.3145578	0.07974877	0.01999612	0.02563898	0.1359128	0.4253524	0.2753978	0.01403421
cg24384472	0.4603201	0.4919374	0.4755989	0.4157621	0.4963098	0.4350945	0.6082848	0.6259274	0.2831484	0.1852472	0.6111384	0.1672223	0.3250737	0.4036754	0.4103007
cg15593298	0.4403732	0.4438692	0.4743754	0.5777299	0.4063861	0.5954573	0.4181472	0.3972192	0.2520683	0.3731787	0.38477	0.2677391	0.4041078	0.1762733	0.08342771
cg07376282	0.5451678	0.4321437	0.5599729	0.654738	0.3654497	0.362052	0.47889	0.5336715	0.340071	0.3235579	0.2893866	0.2867794	0.42344	0.2849163	0.17612
cg13312327	0.5015112	0.5382294	0.5127207	0.638048	0.6020144	0.4663977	0.4849983	0.5197568	0.3861901	0.2546643	0.4536673	0.3421049	0.3582455	0.3496185	0.2959061
cg23498925	0.7309683	0.6824836	0.7357816	0.6695974	0.6391796	0.6719127	0.7104972	0.7019472	0.5347771	0.5857563	0.3381492	0.5504652	0.4854514	0.6461281	0.5900364
cg19759212	0.6326636	0.6867688	0.7442387	0.6901768	0.7652452	0.5873912	0.6409169	0.6423029	0.5543034	0.5945208	0.6583603	0.6647737	0.4196457	0.1454095	0.3710761
cg05736236	0.3726196	0.4393994	0.3234899	0.490656	0.428431	0.5308554	0.4491946	0.3489948	0.2477303	0.2182459	0.2422727	0.1666307	0.2976387	0.387371	0.2172326
cg19904833	0.6240719	0.523049	0.5325075	0.7369043	0.6072542	0.6501278	0.3866036	0.74389	0.4624205	0.3842943	0.5203839	0.3851495	0.3505188	0.3831868	0.3397314
cg05571820	0.4537029	0.3716558	0.4636219	0.4618703	0.4698022	0.7202809	0.4790218	0.4029192	0.3232206	0.2119099	0.4094146	0.1979504	0.3513133	0.2345665	0.1869452
cg25723477	0.598165	0.5057646	0.3314241	0.5555191	0.4436727	0.2890866	0.5125857	0.5970849	0.6353505	0.6461729	0.6630202	0.7493012	0.5154658	0.7337508	0.6925104
cg17171215	0.4063377	0.4474889	0.3613056	0.609541	0.3037828	0.6704752	0.1871102	0.3856897	0.1459712	0.1367871	0.2458893	0.1738917	0.2506677	0.1699984	0.08107794
cg21989090	0.6210771	0.4858011	0.8018582	0.851924	0.8093149	0.5337551	0.7599681	0.4866813	0.4185567	0.4303569	0.542101	0.5609356	0.5479903	0.4727094	0.502529
cg13339009	0.4215427	0.8397301	0.688125	0.8009991	0.8057472	0.7814628	0.8441847	0.2044025	0.8194323	0.8527801	0.8451825	0.8590157	0.8483064	0.8627107	0.8259613
cg08811082	0.03658345	0.04417797	0.2579006	0.02297288	0.02750038	0.02507968	0.03211495	0.07348231	0.3292188	0.2506511	0.2908053	0.2517261	0.1074701	0.246115	0.06423663
cg23882019	0.4273237	0.4669661	0.3937706	0.5768588	0.3907199	0.4541297	0.3050981	0.4248817	0.2927793	0.2781451	0.2413851	0.2219791	0.4183125	0.2489752	0.1870799
cg25236971	0.4335046	0.3261436	0.3431043	0.1659751	0.2686219	0.4983737	0.1929969	0.2798046	0.03180341	0.04277996	0.2222893	0.05767256	0.3129285	0.1728436	0.1914379
cg23214787	0.3448498	0.3831466	0.4256003	0.6302403	0.575359	0.559195	0.4027922	0.5493063	0.2731569	0.03559297	0.05619701	0.3111268	0.5329235	0.4095459	0.03916067
cg03739955	0.366172	0.332483	0.6632716	0.5372964	0.3356377	0.2619404	0.6022739	0.40658	0.2004974	0.2179375	0.2744655	0.3613573	0.3256698	0.2522432	0.2320787
cg07047373	0.2377194	0.2723639	0.177522	0.4231482	0.3513477	0.1699359	0.2565279	0.1239759	0.05913855	0.047873	0.06687251	0.01675558	0.1809567	0.1876972	0.03410221
cg05112933	0.3334639	0.6222526	0.4666296	0.5144445	0.4538387	0.460628	0.6097198	0.3274251	0.5233123	0.5467855	0.6739208	0.6959482	0.6841778	0.5844048	0.6592621
cg02653559	0.5015456	0.5388063	0.5436066	0.5553617	0.6648929	0.5888143	0.6256456	0.350407	0.3363366	0.3235573	0.3545986	0.5558098	0.1663447	0.1853673	0.2387009
cg05630016	0.2065072	0.444932	0.2994434	0.3956494	0.1964863	0.3958858	0.4061757	0.4848351	0.1142119	0.1174685	0.1746727	0.1305664	0.1968785	0.2741269	0.1423871
cg25638443	0.3512998	0.5741904	0.6307453	0.8357815	0.5666162	0.5969368	0.578791	0.4304148	0.8528436	0.6160507	0.6321106	0.8480752	0.8661082	0.6151271	0.8345536
cg17199247	0.4362815	0.5025723	0.3586548	0.440302	0.541334	0.5946224	0.43062	0.5276329	0.2664233	0.4119246	0.2031787	0.1012522	0.3306176	0.281691	0.08774892
cg26762873	0.2069902	0.614012	0.5509737	0.7775182	0.2107662	0.6329614	0.7946262	0.1532095	0.662631	0.4822139	0.760995	0.7948258	0.5651229	0.7529724	0.8030496
cg20769856	0.3319387	0.4915679	0.3019953	0.3944996	0.2646754	0.6142395	0.4145539	0.3235479	0.1574392	0.3634124	0.1409404	0.1816636	0.2588192	0.09331278	0.1347085
cg02791444	0.5057735	0.659684	0.5593027	0.6173889	0.6471898	0.5793866	0.6352974	0.686883	0.3802035	0.4214313	0.3828354	0.4818596	0.4631914	0.5794787	0.3580974
cg20378520	0.5032179	0.5935241	0.3952589	0.5143944	0.4532068	0.5484513	0.4761637	0.5500341	0.6293412	0.7313889	0.6959979	0.6772173	0.6197554	0.5412009	0.734318
cg14093610	0.7063025	0.7194612	0.7468217	0.7723973	0.6787741	0.803782	0.7635378	0.6843103	0.6512244	0.5887126	0.581536	0.5007837	0.6861062	0.55569	0.4512439
cg09772792	0.3380354	0.3610315	0.4745822	0.5515663	0.4177985	0.4672168	0.3963009	0.3726602	0.2919682	0.1973056	0.2058035	0.1605746	0.2778337	0.327418	0.2480066
cg23347301	0.3695774	0.3686238	0.2707137	0.3604062	0.2400525	0.59155	0.4020861	0.4015533	0.148564	0.1279163	0.3199631	0.1781336	0.3134263	0.1879364	0.2058025
cg00843326	0.5244486	0.6850264	0.4012281	0.3530248	0.3898766	0.5585815	0.3786082	0.4020954	0.4654343	0.7145884	0.5714258	0.7936569	0.6174005	0.47358	0.7367156
cg01326942	0.5059591	0.5878162	0.5268224	0.5167547	0.5841766	0.6065341	0.4402475	0.4592905	0.3381371	0.4477056	0.3965074	0.3258147	0.3671263	0.4540172	0.2057868
cg13970292	0.3704956	0.4246917	0.2940374	0.62208	0.5040107	0.4230489	0.6638631	0.2247723	0.1471951	0.2945279	0.3836284	0.2354113	0.249469	0.2993083	0.2491238
cg22968936	0.02709836	0.3430676	0.3915405	0.02041162	0.01903841	0.3462704	0.3340982	0.01596267	0.4114081	0.3695157	0.3800168	0.3271258	0.3838268	0.1896536	0.3435493
cg09756089	0.1798008	0.1513328	0.131618	0.2941297	0.2749776	0.2229274	0.2635344	0.2099524	0.08386238	0.03015683	0.05221423	0.03387841	0.08198522	0.04514293	0.05168443
cg06825661	0.3809899	0.2286123	0.5139611	0.6324494	0.4737108	0.3851464	0.4220112	0.4153766	0.2465866	0.2794346	0.2425273	0.1824743	0.4208334	0.2864792	0.2261202
cg06197482	0.3540919	0.3603032	0.1673435	0.4033753	0.3164346	0.5015467	0.3734738	0.2863745	0.1229168	0.2278911	0.2811124	0.1813947	0.1512353	0.1258108	0.09934379
cg13941589	0.3604426	0.5397832	0.5202567	0.554999	0.5025759	0.6711747	0.570441	0.494745	0.1729552	0.5713781	0.3650768	0.3494397	0.4007525	0.31075	0.2498225
cg20618622	0.1977647	0.2773436	0.3301092	0.5436476	0.3162402	0.4833757	0.3062873	0.2701038	0.09948901	0.1965252	0.289415	0.1408724	0.3302093	0.104321	0.1193552
cg10271003	0.5013307	0.4644713	0.4521148	0.2801953	0.3992707	0.3323583	0.5795013	0.5638652	0.5355545	0.5929944	0.7714023	0.7519212	0.5460312	0.6854772	0.6432556
cg26475818	0.3462596	0.4327813	0.5014366	0.6980517	0.4060095	0.5458916	0.3350038	0.4004035	0.2653427	0.2650261	0.2781526	0.3563594	0.324617	0.1304626	0.1000256
cg03171003	0.4186093	0.3742561	0.464608	0.6148009	0.3647405	0.6511889	0.3496581	0.2731234	0.2007777	0.1433738	0.303765	0.1402153	0.4417898	0.2584908	0.1437796
cg13683280	0.2021903	0.5292622	0.180529	0.4339497	0.1790218	0.4307324	0.3798374	0.2392044	0.04154372	0.210408	0.144602	0.06865781	0.2921524	0.05028461	0.03230285
cg23548640	0.7960012	0.5481699	0.4803162	0.7836844	0.7032112	0.6434425	0.7699077	0.563107	0.7868804	0.87157	0.8559856	0.8521294	0.8558001	0.7475949	0.8587076
cg14449180	0.6109191	0.4532529	0.7123729	0.3662726	0.5878846	0.657962	0.2390604	0.6371084	0.495882	0.4990644	0.2556002	0.05458056	0.4221113	0.2501153	0.1580194
cg02680398	0.5830852	0.4315482	0.5306355	0.4281623	0.5054286	0.4667295	0.4031366	0.3111253	0.1656216	0.263926	0.3074093	0.4545439	0.3371327	0.3696078	0.2122554
cg26331160	0.2202145	0.489918	0.3879529	0.4684637	0.2448009	0.5301444	0.128022	0.2337513	0.08540611	0.2280406	0.115823	0.02980921	0.1526212	0.04386087	0.1677221
cg22883472	0.4554555	0.4900974	0.2761433	0.3345702	0.4042435	0.2705314	0.2801598	0.4446955	0.1050175	0.2632765	0.2948993	0.08693894	0.1191813	0.2152579	0.3659429
cg18239372	0.1858958	0.07325045	0.2589383	0.4496721	0.15579	0.557682	0.03850403	0.04333949	0.02864459	0.06685444	0.01730954	0.02884192	0.03509622	0.01743475	0.02415828
cg24835035	0.562676	0.5105472	0.537325	0.4068635	0.3703939	0.3241358	0.4065771	0.5102312	0.5431668	0.582074	0.5658142	0.779207	0.7623945	0.5706538	0.7019611
cg08276289	0.277871	0.1096395	0.02589392	0.3610993	0.02568282	0.3551776	0.1937774	0.2140153	0.01317069	0.02851224	0.02187541	0.0174772	0.1481703	0.01767416	0.01011523
cg03552929	0.3638398	0.7429489	0.4386679	0.3846789	0.7432855	0.7957677	0.7625271	0.390645	0.742726	0.7615681	0.8185606	0.7065514	0.8033811	0.8453074	0.7182471
cg02417684	0.2966512	0.3049218	0.3411609	0.5083183	0.2131245	0.556285	0.2176016	0.4897131	0.1470535	0.1158805	0.2283231	0.1670738	0.1623535	0.1274647	0.1089205
cg13468874	0.7786408	0.7694205	0.6201283	0.3977721	0.644478	0.6484854	0.8289556	0.3546013	0.8270948	0.5345252	0.813171	0.864011	0.8291412	0.7349023	0.8837162
cg11745592	0.3613004	0.356511	0.2135216	0.4567805	0.4643543	0.3656883	0.3063751	0.405521	0.2042112	0.1907301	0.2783049	0.1343722	0.1633835	0.2088729	0.1828849
cg09307788	0.4379027	0.3841944	0.6476945	0.4906083	0.5328378	0.4939952	0.4975771	0.5904046	0.324275	0.4403472	0.448769	0.3182733	0.381341	0.3176068	0.1547308
cg08912051	0.3328926	0.3640914	0.3783272	0.4263372	0.386331	0.3895793	0.3898148	0.1974525	0.1256294	0.1194358	0.04497668	0.09681559	0.2472245	0.2653416	0.1096944
cg07833852	0.7739806	0.7329365	0.5093727	0.6264599	0.7419147	0.5051177	0.8650627	0.2837778	0.631952	0.7679241	0.9243298	0.9075723	0.7534627	0.833031	0.9106766
cg26383138	0.4331334	0.6786926	0.5444898	0.2673101	0.5675737	0.3682042	0.3743973	0.2945825	0.4702928	0.5812197	0.9047874	0.7607232	0.5184731	0.4923215	0.8287312
cg23167246	0.4687658	0.6465725	0.6906452	0.7184211	0.4363789	0.539347	0.5474777	0.5397564	0.5129131	0.4622088	0.3672367	0.320923	0.3513359	0.3567294	0.2880504
cg07976064	0.4692037	0.5896316	0.5514791	0.7306091	0.5615524	0.7674359	0.6675665	0.5637602	0.3473274	0.3176428	0.4742486	0.4646624	0.4578771	0.3936938	0.4631913
cg24244752	0.3606876	0.1900102	0.3145176	0.4664892	0.1369211	0.5329559	0.5278125	0.4062178	0.1486443	0.1708238	0.09294619	0.0846022	0.2942893	0.1272643	0.2061287
cg24345715	0.3296251	0.4150354	0.517683	0.4379197	0.5238613	0.5058761	0.5166006	0.4387509	0.03953862	0.401593	0.4049741	0.3626462	0.03420872	0.04545175	0.288503
cg04394450	0.4498912	0.5399962	0.5985646	0.6471046	0.5841166	0.7147501	0.6748218	0.6370794	0.4467893	0.3382587	0.4824079	0.4801851	0.4169778	0.4060999	0.4667113
cg08110542	0.3811782	0.3075302	0.4485828	0.4846268	0.3176037	0.495806	0.1777268	0.3037614	0.1866078	0.2624557	0.06008404	0.08161902	0.3329368	0.1931273	0.2045379
cg08283573	0.4673909	0.5240336	0.6204351	0.4904442	0.4595312	0.6446278	0.6863114	0.7393571	0.7761273	0.7782725	0.8708939	0.674961	0.5809694	0.6618204	0.8474455
cg19003326	0.2895065	0.5583657	0.2843893	0.569337	0.5041499	0.3983101	0.4905804	0.6242056	0.7659941	0.7186911	0.7654381	0.5555755	0.7166338	0.651897	0.794944
cg05581451	0.6101763	0.5626738	0.5396722	0.6715307	0.5582118	0.7316942	0.6592313	0.574466	0.4700873	0.431966	0.4225007	0.338086	0.5331051	0.5172413	0.4896945
cg23054437	0.3783428	0.4140791	0.393074	0.6535717	0.5732991	0.4866283	0.4622481	0.4612648	0.3264562	0.2996485	0.2706447	0.2946046	0.5316305	0.3668667	0.1929881
cg12812788	0.5488764	0.323792	0.3103792	0.2640487	0.2905601	0.5123742	0.2622624	0.4274918	0.4870543	0.5566337	0.6788958	0.6494879	0.345001	0.3454284	0.5720654
cg25805709	0.3295239	0.4069504	0.3006323	0.5387646	0.4455916	0.4960021	0.05482143	0.1699951	0.02598127	0.196332	0.07857119	0.04133135	0.3572776	0.1744346	0.06079281
cg27606137	0.3500456	0.3502063	0.3625572	0.5403529	0.3620297	0.503325	0.3274116	0.310136	0.1558192	0.2629887	0.3604342	0.2049704	0.3023982	0.1725264	0.1016108
cg16491319	0.6276058	0.7375336	0.6302722	0.6411061	0.6437553	0.7406655	0.7607894	0.7148644	0.5052825	0.2513838	0.6414289	0.4039604	0.7304776	0.4537332	0.4080563
cg12897067	0.08478057	0.08413402	0.3545222	0.4161409	0.07418982	0.06612548	0.6382287	0.3945373	0.05699308	0.05158834	0.05285773	0.06726075	0.05821595	0.06639847	0.06017162
cg00555924	0.4123234	0.3394481	0.4409469	0.587407	0.4466612	0.6085532	0.3977496	0.4938679	0.2854275	0.3398003	0.3198332	0.2643438	0.3580311	0.2850193	0.3529144
cg02491199	0.8109933	0.9134437	0.8991035	0.9414836	0.7991869	0.9561895	0.9465197	0.9395322	0.7567452	0.7296259	0.7005314	0.7453556	0.7396823	0.6897869	0.7701655
cg23358612	0.3914951	0.3071127	0.2356609	0.3924215	0.2686756	0.4379184	0.3562078	0.2834674	0.1231853	0.1017293	0.1898271	0.1433691	0.2096302	0.2357795	0.236998
cg20634266	0.4762265	0.4923763	0.4702809	0.6233438	0.5626216	0.6052804	0.520914	0.4696102	0.37767	0.3803864	0.376832	0.224062	0.4637031	0.4201651	0.2676623
cg13849454	0.4380994	0.3434291	0.2323286	0.6148374	0.5023982	0.7428733	0.7198774	0.353512	0.1391133	0.3465628	0.3057335	0.04938963	0.4602271	0.2591273	0.3652328
cg21507367	0.8518777	0.8790226	0.8415827	0.8328067	0.8966542	0.8856009	0.8391381	0.8014041	0.2397638	0.16903	0.1255156	0.1677447	0.2391953	0.8455159	0.8789295
cg01501551	0.4175385	0.3973781	0.4077203	0.2668795	0.3754657	0.3926228	0.4583637	0.4517839	0.2220427	0.3567665	0.2255953	0.1341996	0.2694382	0.06892478	0.05873277
cg08164795	0.2391761	0.4045645	0.2604306	0.2174481	0.2450632	0.2158114	0.2034925	0.3042989	0.4310045	0.4044654	0.3789017	0.4701917	0.5081828	0.6016617	0.2915077
cg21472546	0.6524311	0.5890734	0.6719537	0.6330894	0.6638334	0.5895418	0.5058575	0.6444367	0.5640215	0.5324248	0.446219	0.4127445	0.4519203	0.4165344	0.3676249
cg07056644	0.3441093	0.3918215	0.2354493	0.2905428	0.3809026	0.5494237	0.369206	0.2473789	0.1664892	0.2747007	0.2492551	0.09055235	0.2310214	0.1843666	0.1067152
cg11830644	0.438606	0.5598239	0.3127375	0.3413778	0.4759358	0.4663085	0.4412764	0.6429115	0.4932317	0.6460888	0.5440038	0.6410115	0.5859563	0.7373233	0.8056752
cg08186924	0.2633042	0.4182689	0.3780554	0.3694292	0.1956498	0.4327961	0.2000339	0.2662354	0.1229147	0.1506366	0.1803214	0.1611623	0.1755478	0.1469621	0.1784029
cg17802296	0.379221	0.4452036	0.3030287	0.5128644	0.3536577	0.7196882	0.3928272	0.6626644	0.6645168	0.5481381	0.7421927	0.619812	0.4962669	0.5527571	0.765411
cg10541517	0.3492171	0.455488	0.3683337	0.3369992	0.5197468	0.4510804	0.1482282	0.1707352	0.1045907	0.2459055	0.1519646	0.06642696	0.4621455	0.1332001	0.08987978
cg12258228	0.6373968	0.6720747	0.5774803	0.5549721	0.685085	0.5226642	0.5736957	0.6037193	0.8306696	0.8364154	0.8286314	0.6648936	0.6548555	0.7181724	0.8360974
cg21717724	0.6831845	0.7056883	0.8015332	0.6796381	0.8607194	0.7889239	0.8650799	0.8311222	0.4624014	0.6665427	0.5419471	0.6348236	0.8203304	0.6450561	0.5920396
cg20025432	0.3444467	0.4517954	0.6093193	0.3954781	0.4518682	0.2393698	0.4481052	0.5428825	0.7415424	0.5519159	0.6773976	0.5804752	0.4817766	0.5792007	0.7757328
cg00988148	0.03005695	0.03122343	0.4054489	0.04235138	0.01532416	0.4591611	0.4393815	0.01778735	0.4803631	0.4901908	0.5032843	0.3768906	0.4248419	0.0416388	0.4064496
cg16547579	0.5473677	0.5527182	0.6448445	0.6096887	0.5234163	0.5812381	0.5241068	0.5065911	0.4348139	0.4410494	0.3447896	0.4789903	0.3531129	0.4011208	0.3814052
cg00779065	0.4540512	0.5156891	0.5583224	0.5236292	0.43746	0.6716738	0.5372274	0.5195773	0.3646413	0.496782	0.3491685	0.2753592	0.411451	0.2681967	0.3252879
cg25645687	0.4226628	0.377805	0.4659889	0.4095627	0.3003374	0.5183695	0.08281325	0.1309868	0.06439573	0.2826105	0.05522511	0.05929383	0.3585568	0.05838972	0.04992992
cg15354803	0.69445	0.5593655	0.5024994	0.4735252	0.5834439	0.5179416	0.709418	0.5346598	0.7621122	0.6453506	0.6922093	0.7290788	0.6597425	0.7617509	0.8175123
cg17312004	0.5517377	0.410836	0.4888852	0.6993441	0.6187709	0.7470037	0.561732	0.6369932	0.3571824	0.4926631	0.5143273	0.4229891	0.3688985	0.3266283	0.2355247
cg23442650	0.04661208	0.25688	0.2760186	0.1971437	0.04267256	0.3682376	0.05999537	0.06735688	0.4131179	0.5264603	0.4180658	0.3056796	0.4178892	0.2307937	0.6320264
cg11325764	0.4180917	0.4470904	0.6361899	0.6625835	0.5008184	0.4894715	0.507674	0.4560916	0.3580413	0.4541698	0.3353386	0.3361044	0.456333	0.2933993	0.3075089
cg22524822	0.4588374	0.5028542	0.3096091	0.4621337	0.4484877	0.6213836	0.3594225	0.415684	0.3501431	0.2115195	0.2388132	0.0830105	0.2784911	0.317835	0.208968
cg07791676	0.8198014	0.8006748	0.6601785	0.916473	0.8944107	0.836958	0.7975917	0.7243589	0.5986356	0.7313914	0.7005396	0.5022933	0.7799898	0.5525043	0.48398
cg21383487	0.2611163	0.3436507	0.1666035	0.4017253	0.1259734	0.5435788	0.2840237	0.3363724	0.06104709	0.07766356	0.1506683	0.1034096	0.200474	0.1016563	0.1224344
cg04101009	0.1528161	0.45618	0.2936342	0.4261892	0.2034667	0.389348	0.1693313	0.315407	0.0948295	0.0731646	0.2039122	0.140414	0.237385	0.1340644	0.1227852
cg04226749	0.3649002	0.4292346	0.4905906	0.7263707	0.6833156	0.6532927	0.4409141	0.5759086	0.2689116	0.03798388	0.04200721	0.371314	0.6162675	0.4724838	0.03128935
cg25844605	0.2638338	0.1677607	0.3228071	0.5260229	0.1945962	0.443426	0.3209864	0.3777224	0.1332159	0.2855761	0.1367096	0.0901385	0.360274	0.0828759	0.1138707
cg05055128	0.3064017	0.6678478	0.6683134	0.5569434	0.3084948	0.4798018	0.4725115	0.5306945	0.672574	0.5439495	0.7116336	0.6921844	0.5656545	0.6794431	0.8195888
cg09013220	0.5005346	0.4924725	0.5815782	0.5921029	0.5750457	0.5086978	0.5637556	0.4708266	0.2981919	0.3761707	0.403726	0.5289509	0.3809335	0.388667	0.2849394
cg14517217	0.350089	0.4771946	0.51472	0.4462236	0.3857331	0.5519982	0.2737643	0.4730908	0.0986394	0.2361132	0.2344258	0.3520881	0.3050151	0.3332781	0.06576096
cg27624162	0.3038865	0.3096483	0.3914954	0.5391902	0.2651394	0.6227801	0.2542647	0.2032018	0.1003689	0.09614388	0.1895899	0.09050021	0.3789307	0.1797283	0.09883353
cg05404625	0.361157	0.5054852	0.5145124	0.4457859	0.3854686	0.5213308	0.3364323	0.3990763	0.1578409	0.2519934	0.2722146	0.2107642	0.3070882	0.1756876	0.1215846
cg26959235	0.3008021	0.3133985	0.2534879	0.3337777	0.385335	0.4250934	0.502891	0.4075106	0.19454	0.2509575	0.1568378	0.1314146	0.2488113	0.1733737	0.07524956
cg24161501	0.2170072	0.1728046	0.1413308	0.1911134	0.2662667	0.3931555	0.1835114	0.382993	0.05219837	0.09827532	0.2831202	0.05680756	0.0863076	0.03862393	0.02964883
cg23638640	0.402381	0.5463961	0.5868795	0.6381898	0.5976639	0.4680571	0.5469543	0.6489451	0.4227047	0.4870738	0.4582069	0.2898635	0.530806	0.3461633	0.2196861
cg05080203	0.3977556	0.311221	0.262679	0.2063665	0.2004643	0.5029728	0.626895	0.3424547	0.4056423	0.4921554	0.6836033	0.6024711	0.4939899	0.4581535	0.654397
cg06887897	0.4043196	0.6878463	0.4491809	0.30989	0.4593346	0.3553914	0.5308326	0.5817199	0.6979578	0.7724162	0.6268563	0.7661816	0.4569427	0.7086487	0.7500786
cg14459203	0.7306991	0.2784614	0.4482362	0.7369192	0.7335521	0.6508172	0.7881597	0.7131725	0.1042237	0.08803567	0.7698652	0.09895194	0.7282008	0.6777072	0.6069995
cg23090897	0.5798662	0.6556525	0.6420264	0.4487695	0.4589092	0.5469044	0.54189	0.7453018	0.3526998	0.4039346	0.6533956	0.4460195	0.4718557	0.3122561	0.2782793
cg16136262	0.3160303	0.3708897	0.3462563	0.5698852	0.5587465	0.5063957	0.1106979	0.4785849	0.1533863	0.288653	0.2027866	0.210066	0.2808251	0.1778161	0.2131999
cg24504927	0.244087	0.2337184	0.4971883	0.4390011	0.06973655	0.3553558	0.1592934	0.3750695	0.0814043	0.08010897	0.08382866	0.04325196	0.3480134	0.1437998	0.1542533
cg17460441	0.4942167	0.4013457	0.3165296	0.4309454	0.3941166	0.5644782	0.2102385	0.3834089	0.1006654	0.08655217	0.3984072	0.1134417	0.4332043	0.3310846	0.1371041
cg27197503	0.4740449	0.5373658	0.5374468	0.5153128	0.7385166	0.4410138	0.5308607	0.6084102	0.8507188	0.8525538	0.6279441	0.5937468	0.5924899	0.7341638	0.8787032
cg06022974	0.5884835	0.5028783	0.6025021	0.5274667	0.6900709	0.5980742	0.7289869	0.4559005	0.2059411	0.5398044	0.4286143	0.2923748	0.5725466	0.2889742	0.3614141
cg18664013	0.6429295	0.5221807	0.5312543	0.4487	0.4835873	0.6509914	0.8436357	0.5011309	0.8013352	0.8906333	0.5466308	0.8570203	0.8865662	0.7353174	0.6689961
cg05934796	0.5158465	0.5515266	0.5885805	0.6432442	0.662063	0.4580408	0.561846	0.5881412	0.6824413	0.7106335	0.7077031	0.7705767	0.8251338	0.8326449	0.71042
cg12968426	0.5518528	0.6101216	0.6647338	0.6888346	0.5943191	0.7467359	0.5576228	0.6455463	0.3441928	0.409063	0.4738513	0.3253187	0.6067498	0.6310617	0.463527
cg23461615	0.5350894	0.5269922	0.565116	0.5482305	0.3852468	0.6660683	0.2867001	0.4410849	0.1844223	0.2540097	0.3774581	0.2384516	0.4645691	0.2892823	0.2702304
cg02709321	0.2236571	0.293587	0.3634572	0.4364767	0.320155	0.3986633	0.4319445	0.3573774	0.1917884	0.2059915	0.1659553	0.2628449	0.2222943	0.2089746	0.1325434
cg23639368	0.2585762	0.3889803	0.3382807	0.5029243	0.338374	0.4797543	0.2046448	0.3913193	0.2195233	0.1889828	0.2052537	0.2094542	0.2640648	0.1841684	0.1092586
cg20894410	0.3077952	0.3172031	0.3881852	0.7699776	0.5789595	0.2920137	0.196035	0.6301159	0.2735501	0.2005483	0.4332584	0.09696758	0.399721	0.2842397	0.1626398
cg21519781	0.05242889	0.04122891	0.3169366	0.02789664	0.1967804	0.01568427	0.04072612	0.04241689	0.1926104	0.4106025	0.3360966	0.3942559	0.2144528	0.3051727	0.05907817
cg01616926	0.3363712	0.2728567	0.3333691	0.2436375	0.41808	0.4729463	0.4160548	0.3206329	0.1371228	0.2646415	0.1858106	0.06758854	0.3918326	0.2584171	0.06158373
cg18917544	0.2010662	0.2982659	0.2696192	0.5686585	0.2956136	0.3399371	0.4349054	0.3573133	0.1042234	0.3530645	0.2038799	0.1344388	0.3304752	0.04398941	0.03836358
cg20100910	0.2955416	0.1174854	0.2899716	0.3054684	0.049213	0.5702929	0.03972979	0.3619137	0.03894119	0.07951903	0.05346077	0.04018714	0.06836402	0.07084416	0.03883209
cg06482220	0.5553641	0.6791609	0.5320904	0.611756	0.6996528	0.694603	0.6164246	0.7832659	0.5059518	0.5144211	0.4883943	0.4857971	0.499358	0.5427954	0.3259655
cg25483360	0.6137043	0.6208621	0.6350648	0.5633257	0.6098378	0.6832971	0.7151823	0.5422695	0.4668642	0.5377583	0.490831	0.3220195	0.4102841	0.5954411	0.3526064
cg14527456	0.3774639	0.406218	0.3950742	0.2523031	0.3963843	0.3685478	0.440077	0.4720515	0.2099511	0.3382585	0.2328457	0.1238368	0.2784938	0.05742783	0.02463951
cg16473125	0.3564725	0.3644081	0.3583067	0.2015887	0.2268194	0.4160604	0.1416762	0.2060428	0.1319747	0.08107923	0.09479353	0.053481	0.3330918	0.130954	0.04332562
cg08323075	0.6321765	0.6074959	0.4875887	0.6029993	0.4362685	0.6947482	0.400333	0.5133296	0.3451162	0.3853782	0.3639721	0.09319587	0.5610352	0.3250766	0.3072857
cg26299169	0.4994001	0.3787866	0.3404877	0.532984	0.3108416	0.3215221	0.2097911	0.3829751	0.1670396	0.3260635	0.4059772	0.2476787	0.1126088	0.1138184	0.13168
cg05475446	0.2978959	0.4646369	0.5867141	0.5135962	0.5082432	0.613171	0.2122096	0.450801	0.1677417	0.1677198	0.2072138	0.1006546	0.3466141	0.3799551	0.103656
cg22793871	0.6240563	0.5579011	0.636211	0.6742522	0.6141779	0.7644258	0.5385417	0.6233957	0.3850368	0.5568147	0.4042245	0.4255177	0.417364	0.5612462	0.3677765
cg05592633	0.6155133	0.58337	0.6668088	0.4063051	0.6768469	0.33571	0.4794742	0.4859104	0.7563337	0.6641868	0.6759365	0.686352	0.6315087	0.7912423	0.7347604
cg03841151	0.4778037	0.5237797	0.5300299	0.6139526	0.5230034	0.620316	0.4759025	0.4578099	0.3761585	0.4717965	0.4237717	0.2607872	0.4649107	0.2939861	0.3408795
cg18774642	0.554819	0.4993245	0.3337966	0.3665829	0.5540349	0.3536898	0.3879992	0.510016	0.1833557	0.3118629	0.2924627	0.2379419	0.3425347	0.4257861	0.2000258
cg01427108	0.7405978	0.08458003	0.05228959	0.4419503	0.4531033	0.6557717	0.7463802	0.06083594	0.4884005	0.8220707	0.807309	0.7477375	0.7497931	0.4437958	0.7851952
cg05542338	0.4532722	0.4565223	0.5916908	0.5476744	0.5964747	0.7034055	0.5835777	0.5384344	0.3136858	0.4784868	0.3859365	0.2668783	0.5239262	0.396898	0.2975957
cg13798146	0.1871088	0.2466668	0.209856	0.4371621	0.1736294	0.466849	0.4166359	0.3728797	0.06450574	0.3542617	0.1394109	0.08345527	0.33727	0.05368355	0.02248375
cg00635294	0.4869634	0.5356194	0.3765624	0.4958291	0.4260001	0.4723924	0.4084308	0.4164058	0.3298278	0.3327454	0.3058069	0.372667	0.3449809	0.2251351	0.1885805
cg26194775	0.5521116	0.6781623	0.5862329	0.6011439	0.6014865	0.5690272	0.6155489	0.5976557	0.4781447	0.4251845	0.4467262	0.2737766	0.5164986	0.3905282	0.5957275
cg15911806	0.3774209	0.4686908	0.2337842	0.4551204	0.3342315	0.4294624	0.1567848	0.3550676	0.179678	0.1373993	0.2466506	0.07188547	0.3019432	0.2215148	0.207131
cg06918887	0.3523143	0.1792573	0.1774555	0.4388571	0.06986106	0.1422587	0.3508193	0.07851797	0.04133168	0.04700984	0.1279695	0.04795994	0.05964674	0.04275577	0.04135472
cg13581422	0.1825399	0.256778	0.3025961	0.2940451	0.1284047	0.574427	0.382414	0.4202629	0.04088992	0.1923541	0.1927393	0.07403235	0.09226846	0.2252616	0.1398069
cg08341178	0.149871	0.2499258	0.1686082	0.3491738	0.3395596	0.3756246	0.03249514	0.2360446	0.02671742	0.1314452	0.05119149	0.02109427	0.2083245	0.1112124	0.02053722
cg12339012	0.5058819	0.5361328	0.505332	0.424197	0.6958386	0.6516871	0.5182606	0.7027599	0.5041935	0.5285476	0.4723889	0.01915008	0.02499983	0.581966	0.02320068
cg15354168	0.9073189	0.9164525	0.8413416	0.8090754	0.8523183	0.8417494	0.9118831	0.8539824	0.2325536	0.0341042	0.8611785	0.02892364	0.8384722	0.8472126	0.8245475
cg10519368	0.5592881	0.4295608	0.5289575	0.4944908	0.6486875	0.463039	0.4222002	0.3927904	0.3520597	0.4641204	0.3860865	0.1754572	0.4484184	0.0905966	0.4808955
cg15305511	0.4550458	0.4478132	0.3574041	0.4681929	0.2129965	0.5380139	0.4325914	0.4514203	0.2189074	0.2538931	0.3105056	0.2647664	0.3143687	0.2214401	0.1732307
cg23593167	0.3133628	0.3963552	0.4580539	0.6644511	0.6193639	0.5766695	0.4254058	0.5344627	0.2325933	0.02599874	0.02733354	0.3649891	0.56944	0.4646449	0.01902456
cg09363587	0.3318897	0.5228915	0.4969785	0.7150371	0.4219441	0.533742	0.4093388	0.449688	0.245506	0.3433788	0.4074685	0.4225439	0.3843261	0.09468988	0.1108774
cg25184805	0.4764203	0.82056	0.4877335	0.5881786	0.265118	0.6392687	0.5983608	0.6181768	0.7853807	0.7283676	0.7707691	0.7283479	0.7716038	0.5900505	0.8461252
cg26000554	0.3464239	0.3992166	0.3858169	0.67557	0.630423	0.5492688	0.4431807	0.4618668	0.2151978	0.02851212	0.03334125	0.3090867	0.5790741	0.4368769	0.02619311
cg05842420	0.4413177	0.4006525	0.5286557	0.6843019	0.5996232	0.6468335	0.5548728	0.5147473	0.342053	0.3617026	0.3324695	0.4354142	0.4321933	0.3735164	0.3185629
cg00584238	0.3615572	0.2251488	0.1568193	0.4066408	0.09987167	0.3993046	0.1140636	0.3326903	0.08241881	0.1170121	0.1583626	0.06825968	0.1794742	0.09876139	0.04930008
cg08850461	0.3857495	0.2867713	0.3411077	0.5270832	0.3272487	0.4030049	0.2351163	0.2277019	0.2054567	0.0953794	0.2876603	0.1150822	0.1995174	0.1942524	0.06715526
cg12665345	0.4607717	0.6408978	0.5190288	0.4332051	0.6283114	0.5190176	0.6099681	0.663676	0.7895945	0.6192282	0.6742785	0.7743544	0.5784432	0.8010796	0.8424247
cg16225768	0.4653653	0.7270213	0.4671897	0.7788117	0.6642848	0.7089773	0.7310127	0.7119909	0.4406129	0.360003	0.6826423	0.3399092	0.5209329	0.4748323	0.4079376
cg09689137	0.4782019	0.3606256	0.274457	0.6222144	0.3546436	0.5739275	0.289873	0.3265578	0.2528911	0.2782252	0.1921352	0.1278586	0.1685919	0.2576802	0.360424
cg03479694	0.3528383	0.3133159	0.4743442	0.4119576	0.4469949	0.4735067	0.3807589	0.4549925	0.2171524	0.2404079	0.257116	0.2572465	0.2355767	0.2197474	0.2647986
cg02292450	0.5908704	0.7557264	0.7465296	0.4762104	0.4448019	0.6328017	0.5235196	0.7001749	0.3963497	0.5101421	0.4851951	0.2256148	0.3758696	0.4138086	0.6617533
cg09983897	0.3237479	0.3915147	0.2708976	0.3812152	0.4335577	0.4142892	0.1347003	0.4486082	0.2105296	0.2186785	0.2637979	0.1579179	0.09729218	0.2802114	0.1231211
cg13920856	0.2825895	0.3325556	0.06342754	0.4865367	0.06199967	0.06020827	0.6234481	0.5035654	0.6888661	0.601028	0.7617136	0.8126581	0.5760591	0.8090461	0.5259055
cg06052905	0.4751541	0.6470487	0.4464596	0.3230328	0.4187818	0.3103742	0.6812272	0.4882276	0.6086865	0.6064012	0.7346901	0.6130965	0.636019	0.589953	0.7360736
cg24908814	0.4743479	0.4882991	0.3971073	0.5649531	0.1932946	0.6011015	0.2072818	0.3718643	0.08722279	0.313002	0.1349385	0.03873883	0.4794917	0.1691531	0.3084593
cg21484985	0.06302686	0.1890606	0.2413093	0.1359854	0.05115225	0.2268561	0.09662078	0.07629164	0.3373487	0.3493869	0.3963527	0.3119175	0.3463397	0.1144573	0.4841396
cg19559372	0.5306029	0.5827559	0.471942	0.7213663	0.6398914	0.6254483	0.5404849	0.4370836	0.4889164	0.3682804	0.3927656	0.3298465	0.4351664	0.3798552	0.4148497
cg05184377	0.3353461	0.4187015	0.2355499	0.4674985	0.3624015	0.3806307	0.4204987	0.2445718	0.2299517	0.3601581	0.224977	0.1316758	0.1233228	0.1347307	0.2130753
cg14369015	0.3946951	0.1992972	0.3412177	0.1475098	0.3833807	0.5588779	0.2383946	0.4329158	0.6312542	0.4510334	0.6579956	0.2653501	0.3710562	0.5221978	0.5869087
cg26877738	0.435545	0.3848474	0.6253536	0.4704434	0.3211432	0.3013611	0.6028932	0.5125087	0.2589276	0.3497124	0.3419678	0.2231318	0.3296437	0.1808445	0.2083358
cg25164624	0.5227383	0.5006792	0.3714792	0.6418567	0.340141	0.6811449	0.5010634	0.4994642	0.3048984	0.4435293	0.3545711	0.2380669	0.3564764	0.2528877	0.1208198
cg26218412	0.264393	0.3150201	0.3279211	0.531192	0.5155614	0.4403222	0.3449888	0.3849775	0.1462224	0.01465157	0.02085734	0.2582014	0.440024	0.3368966	0.01382225
cg14845197	0.6117774	0.5308283	0.6366856	0.6511885	0.6412055	0.3815889	0.5233944	0.4726991	0.7288205	0.8232766	0.6812151	0.6291485	0.629849	0.7565266	0.8367618
cg02281446	0.7547204	0.6280322	0.6591062	0.6267675	0.8227769	0.8195126	0.6389325	0.8418745	0.9247542	0.8934193	0.9547965	0.809584	0.8161943	0.8138036	0.9429697
cg18892718	0.585432	0.7104271	0.6287262	0.7416746	0.6336542	0.767529	0.6877291	0.6314007	0.5522795	0.6219492	0.4274768	0.3359124	0.4764653	0.5068203	0.6125009
cg12888380	0.4940283	0.3499342	0.5135501	0.66113	0.5831326	0.6924864	0.4921424	0.4704421	0.3771854	0.363671	0.3008499	0.3131972	0.4503632	0.4249875	0.2869799
cg16003102	0.5686074	0.2536987	0.3683191	0.06841964	0.5845846	0.3800802	0.6178655	0.1177524	0.04838451	0.0732009	0.47091	0.07688298	0.121463	0.3234145	0.03778692
cg04470497	0.5615612	0.764085	0.5716761	0.7846611	0.7472727	0.6050158	0.8020023	0.7991446	0.5456422	0.6013005	0.6972505	0.618245	0.5301238	0.3234892	0.3536959
cg03169021	0.6138184	0.3807775	0.7155996	0.7351031	0.6900799	0.6765949	0.6580625	0.7423849	0.3653072	0.5528864	0.423822	0.251487	0.4380523	0.6709028	0.6650427
cg16464373	0.4318776	0.1404876	0.2251865	0.5000709	0.55423	0.5752131	0.1532199	0.3837728	0.1932626	0.05762133	0.3300912	0.07426556	0.2464076	0.09013694	0.06868917
cg00852603	0.6330934	0.488903	0.4461096	0.5237609	0.5370984	0.5911639	0.3691545	0.5112274	0.2233847	0.6171083	0.4301422	0.230194	0.4300057	0.3244275	0.2229218
cg25706149	0.5870496	0.5954214	0.3790117	0.4363228	0.6077218	0.4151917	0.5650174	0.6478938	0.314827	0.4441237	0.3390846	0.4554567	0.3371921	0.3247537	0.3251828
cg03481131	0.1109296	0.1475933	0.1368986	0.4796034	0.3326848	0.4736618	0.2544278	0.3295206	0.08224916	0.038673	0.1459094	0.1522056	0.1905094	0.02937183	0.0173704
cg21714266	0.5947376	0.5428757	0.5397704	0.597988	0.4839261	0.5554845	0.2462824	0.2804304	0.2628121	0.4617319	0.3787726	0.1996671	0.4257697	0.3030648	0.2238555
cg03410632	0.3950553	0.7863182	0.5799178	0.8133903	0.4239445	0.5198297	0.6106708	0.5316394	0.7028148	0.7970953	0.8302375	0.86603	0.8318605	0.7394892	0.8532966
cg21787089	0.8224746	0.08220484	0.06066449	0.7082	0.6352732	0.8745276	0.8727867	0.06091496	0.6607339	0.9013952	0.8974198	0.8778289	0.8820821	0.6436916	0.8579197
cg20758219	0.6358535	0.5797369	0.5447544	0.6810956	0.6640446	0.582949	0.4335913	0.5959276	0.4266667	0.4958016	0.4369103	0.4497076	0.42451	0.3494695	0.4837221
cg01241974	0.2729	0.2305748	0.4424021	0.5805585	0.4184814	0.3671521	0.4748875	0.3189256	0.2670635	0.2957308	0.1485164	0.205814	0.25896	0.177016	0.1632264
cg09068492	0.3283278	0.4809033	0.1638476	0.5089537	0.1708536	0.3288627	0.4244501	0.3879007	0.069247	0.2429399	0.2187815	0.1016757	0.287759	0.1126642	0.2140333
cg01128642	0.3739223	0.317321	0.2232295	0.3327312	0.4397929	0.5366722	0.2666621	0.2920752	0.1202244	0.153963	0.3027597	0.204579	0.2188046	0.141633	0.07516265
cg21031345	0.5325773	0.6696657	0.5448271	0.6783848	0.7447319	0.5483468	0.4915499	0.5130564	0.4999249	0.3296911	0.5101851	0.293058	0.456426	0.5432787	0.2502768
cg10862988	0.752866	0.5771248	0.5562575	0.8620887	0.6876242	0.6406877	0.7993128	0.7319676	0.5192181	0.4835061	0.6184402	0.632911	0.5543613	0.3902516	0.4783926
cg20815815	0.04999387	0.04783618	0.04387397	0.08284874	0.04299045	0.1733097	0.1173785	0.03912663	0.1703664	0.2470232	0.2738	0.2671023	0.05364954	0.3561485	0.2665057
cg18326657	0.4743863	0.4490493	0.4434002	0.6362745	0.5820313	0.3672426	0.4775242	0.4790608	0.3515116	0.3378877	0.2899812	0.1233337	0.4871301	0.2953998	0.1132522
cg10907257	0.6853287	0.6913591	0.6087634	0.7195281	0.738247	0.7876728	0.5102706	0.7218589	0.5196674	0.480411	0.6885697	0.4028792	0.3597092	0.5779547	0.6081262
cg21578727	0.6515735	0.5883229	0.6257121	0.8405454	0.8039751	0.7511159	0.7956138	0.8104655	0.6001729	0.5219429	0.7746637	0.5054747	0.6243458	0.5232309	0.4177598
cg09339194	0.150433	0.18661	0.2768832	0.3820998	0.1330559	0.4018226	0.05317359	0.2385374	0.03532642	0.05713037	0.04966989	0.0447467	0.1351058	0.07283008	0.1397036
cg24674504	0.4430883	0.2090853	0.3830628	0.5677721	0.5826341	0.1723389	0.5706943	0.563676	0.1323989	0.2650746	0.3989731	0.09137246	0.439395	0.1696718	0.2893181
cg08767686	0.1103427	0.1907653	0.1475945	0.5190117	0.1710253	0.4724617	0.214446	0.1254354	0.06525145	0.04508485	0.05456657	0.05589877	0.1161311	0.04358078	0.03072957
cg01915516	0.09451802	0.2567071	0.369644	0.5837155	0.2858744	0.58408	0.115555	0.5256246	0.144688	0.2928913	0.06713691	0.1648114	0.2404811	0.03253085	0.01933097
cg09854088	0.3527381	0.4625611	0.444274	0.6363412	0.4134744	0.547587	0.370827	0.4146657	0.2241619	0.3427975	0.3718807	0.4078631	0.3582739	0.1174104	0.119478
cg16442953	0.4316454	0.3959929	0.4080179	0.6565077	0.5668883	0.575912	0.599054	0.6929169	0.3340507	0.3034846	0.5114777	0.3310603	0.2859015	0.3776737	0.4544591
cg11970327	0.4897115	0.5774528	0.4260948	0.3833349	0.4664368	0.3282326	0.5240805	0.4142888	0.7073363	0.4478528	0.6774496	0.6482038	0.4090516	0.6098061	0.7224992
cg21331461	0.1071475	0.09283936	0.1067779	0.1023036	0.1092239	0.1832313	0.1510142	0.1116112	0.2524529	0.307693	0.2906815	0.3562129	0.1215731	0.4084297	0.2591838
cg26396721	0.2226806	0.5618766	0.357776	0.5480084	0.2863409	0.6983636	0.3561587	0.5289864	0.2279957	0.2703421	0.2325898	0.1264594	0.3938984	0.2039381	0.1297663
cg07459252	0.4786447	0.505212	0.4147973	0.6045089	0.6338339	0.5302616	0.461981	0.3997859	0.4721109	0.4504361	0.3252673	0.1708652	0.3090622	0.2743916	0.3826307
cg07044013	0.2462857	0.3035005	0.5054358	0.4228754	0.5227958	0.5430197	0.3248569	0.4373309	0.2103371	0.3507966	0.163936	0.249212	0.2809619	0.1896713	0.06245521
cg23179456	0.3182455	0.5989427	0.4302024	0.5706309	0.2434055	0.6021424	0.4269196	0.48853	0.1908762	0.4477097	0.148745	0.2367973	0.4193361	0.1794897	0.06213995
cg11215154	0.5966434	0.6751964	0.7456656	0.7647197	0.7726286	0.5286282	0.397086	0.6183194	0.5604772	0.4873608	0.360255	0.3563211	0.4613764	0.453917	0.4229805
cg02514528	0.2933113	0.337298	0.3945015	0.6003945	0.5693282	0.5151209	0.4000296	0.4472094	0.207602	0.01405385	0.02327123	0.3366932	0.4946054	0.3995608	0.01171867
cg26146732	0.07465831	0.2438796	0.300689	0.1682099	0.07519556	0.3301166	0.1345845	0.1056663	0.3465764	0.3964916	0.4217595	0.3959843	0.3822886	0.1823286	0.3885118
cg22697574	0.4423273	0.5475811	0.4497891	0.5664359	0.548267	0.5878037	0.5361564	0.2969326	0.2400069	0.3624799	0.4289048	0.2669869	0.3447042	0.3116217	0.3783881
cg08858649	0.1977327	0.2015284	0.0910546	0.4729764	0.4085789	0.4322134	0.368528	0.1758945	0.0201108	0.03187121	0.09320149	0.05455202	0.1193371	0.1396672	0.1477531
cg14974262	0.4921497	0.4500146	0.5964835	0.7126571	0.6761274	0.6123603	0.664759	0.541202	0.5887492	0.1232269	0.05699474	0.3238204	0.4340654	0.5060969	0.4381498
cg15087501	0.3730248	0.5869595	0.5756001	0.2873221	0.5446354	0.36713	0.5698611	0.647344	0.7517459	0.7001884	0.6216069	0.6917024	0.6162884	0.7163606	0.7862337
cg19560473	0.4526797	0.4206508	0.3468085	0.413214	0.2837906	0.4373109	0.4289485	0.4414644	0.6713228	0.4356036	0.5587191	0.5328968	0.5068694	0.5718787	0.6281311
cg25812287	0.2521154	0.3083228	0.187557	0.4289347	0.2457926	0.3171075	0.08687267	0.3627312	0.1239177	0.100804	0.1682253	0.1265856	0.1867662	0.07716851	0.04076022
cg02801786	0.2676057	0.432613	0.2854057	0.4517261	0.2386707	0.4226136	0.233827	0.3012716	0.1587257	0.1803628	0.2109236	0.1264177	0.3103798	0.1810299	0.0303834
cg07485357	0.3735014	0.5331392	0.4219489	0.4834003	0.4761026	0.4855407	0.4824579	0.4329067	0.2702025	0.3996587	0.2302062	0.305527	0.439486	0.3118178	0.1003266
cg10258419	0.4256038	0.4603387	0.3448173	0.5024643	0.2376213	0.4998107	0.3559872	0.3322161	0.2093681	0.2916896	0.2450975	0.2995747	0.2503094	0.2183382	0.1647365
cg06500236	0.5186271	0.4585071	0.3291206	0.3720076	0.4415691	0.6159646	0.1990708	0.4521933	0.1753338	0.1901573	0.404933	0.1492448	0.3602525	0.3329955	0.07195193
cg16835069	0.3651303	0.5013592	0.4162148	0.376576	0.4823651	0.4595199	0.6515826	0.6287899	0.3538255	0.3213444	0.3279174	0.2251222	0.3311004	0.4023435	0.2619464
cg26378179	0.4853461	0.4662701	0.5732175	0.8002967	0.6982124	0.5851085	0.7541279	0.5367114	0.3323641	0.4899938	0.4107456	0.4686213	0.485297	0.6103694	0.1388305
cg22957613	0.7339485	0.6244232	0.4495995	0.5973554	0.7041259	0.5499543	0.7593131	0.2975784	0.632151	0.6809141	0.8534569	0.7931557	0.6987407	0.769044	0.824256
cg08985029	0.4811693	0.2570847	0.2649415	0.3489335	0.3511918	0.5822439	0.4210107	0.2866784	0.1785703	0.2339924	0.2930824	0.07173639	0.3921274	0.2377926	0.06373051
cg14795752	0.4306163	0.4219292	0.3082139	0.4217515	0.4160344	0.5057252	0.4118142	0.3402675	0.2412967	0.3179889	0.369124	0.1143893	0.3050578	0.2763653	0.1734677
cg14811759	0.3937665	0.6754536	0.4294146	0.7134785	0.3756315	0.5534053	0.4257718	0.5354633	0.6718292	0.6287155	0.8248726	0.7305387	0.7259657	0.6376832	0.7532498
cg08762424	0.107445	0.158064	0.05561822	0.08110505	0.07745813	0.1817207	0.5013725	0.1046455	0.4182998	0.2907108	0.467243	0.2322932	0.613603	0.1561786	0.1613095
cg13506158	0.5197727	0.4974572	0.4547505	0.4443145	0.4422718	0.4358026	0.5373009	0.6066783	0.3411643	0.3713641	0.3563776	0.3730246	0.3402022	0.2788717	0.2375435
cg11694490	0.07417483	0.06854595	0.06458985	0.077325	0.04468274	0.1829323	0.1218931	0.06186022	0.1719933	0.2511348	0.2612102	0.2760705	0.07549364	0.3680513	0.2723052
cg18265887	0.2048031	0.1905135	0.3201231	0.2654358	0.2731817	0.4395478	0.3467446	0.3784405	0.1181219	0.1731276	0.1693536	0.2119061	0.04375063	0.07808831	0.0295152
cg08152035	0.5931558	0.510719	0.3082528	0.514439	0.4874254	0.4087857	0.5205936	0.5680285	0.2130276	0.4157326	0.4428564	0.314834	0.2818703	0.3634705	0.2606248
cg17163387	0.7487772	0.6312491	0.4070962	0.6012624	0.5817945	0.6179893	0.446481	0.6007681	0.6591337	0.7684998	0.8553592	0.6605745	0.6910892	0.7506993	0.8102368
cg01204844	0.5527469	0.3998312	0.3958554	0.4123419	0.4974556	0.6300768	0.4488162	0.4242143	0.2868232	0.1793278	0.3358942	0.3222537	0.3222458	0.3102251	0.2420577
cg23310850	0.3001888	0.3831069	0.2917773	0.2633774	0.370562	0.373657	0.3351438	0.336314	0.156298	0.2205891	0.2231753	0.1333938	0.2039205	0.128263	0.09495299
cg27567315	0.6570458	0.4766403	0.328431	0.2003068	0.2191368	0.5719789	0.3143678	0.6168692	0.4742388	0.5087324	0.8075951	0.7732533	0.5150636	0.55155	0.6701314
cg14428048	0.4084328	0.2232886	0.3705676	0.4974507	0.4835776	0.6441444	0.3324315	0.3819828	0.2473693	0.3020046	0.2586627	0.1191605	0.3211515	0.2441025	0.324311
cg14067419	0.2427341	0.2927162	0.2264632	0.3409095	0.03434148	0.4156897	0.3287791	0.3286652	0.03517226	0.06853418	0.03141946	0.1077619	0.1904117	0.1929339	0.1105898
cg08454455	0.3434705	0.4927487	0.4000157	0.5750093	0.462066	0.5738975	0.36278	0.3412781	0.2917051	0.2244063	0.274458	0.1337083	0.4053424	0.1972079	0.353972
cg08477109	0.4814646	0.5475102	0.6644319	0.7067898	0.5037716	0.6251952	0.6423427	0.5336323	0.5373205	0.4679703	0.2627576	0.3626962	0.2695674	0.3949669	0.5442011
cg23721712	0.4436596	0.438279	0.4333113	0.6128726	0.5447579	0.5737201	0.4029353	0.4722023	0.2915857	0.1510696	0.351772	0.193893	0.3718047	0.4033134	0.3779499
cg23154832	0.42988	0.3715854	0.4616567	0.4357552	0.4440381	0.4292295	0.5225134	0.2562433	0.1968348	0.2155454	0.2323758	0.3790781	0.2603285	0.3555549	0.1631538
cg05970777	0.4758423	0.4503393	0.3571898	0.6180534	0.5733903	0.4984987	0.4113502	0.3174804	0.3393164	0.3092934	0.2928768	0.2380085	0.3142416	0.3977263	0.2774773
cg05420896	0.2432502	0.3718109	0.2686083	0.3315465	0.3694138	0.2968964	0.3483984	0.4552241	0.2701104	0.1560356	0.1380476	0.1328072	0.1962587	0.2256706	0.1642575
cg12976456	0.6704091	0.6308588	0.5508752	0.5898751	0.5942016	0.6309926	0.5122377	0.5778976	0.7200889	0.7723869	0.746022	0.6918048	0.6270718	0.812388	0.8657528
cg11665991	0.3506618	0.5406271	0.4659999	0.5351821	0.4746219	0.4718986	0.3156764	0.313994	0.2546424	0.1621143	0.3060801	0.2088768	0.3645253	0.3086156	0.08866514
cg08322580	0.1046736	0.3236612	0.2676224	0.2123206	0.07850885	0.2967616	0.1483029	0.1384111	0.3393675	0.389162	0.4939002	0.3876383	0.3952773	0.1934521	0.4459587
cg06654313	0.6505183	0.5635367	0.5719641	0.4603286	0.521766	0.6019557	0.5167873	0.7719996	0.6976284	0.7034474	0.7685674	0.687832	0.7433394	0.7239284	0.8135437
cg19216890	0.7840253	0.8165113	0.642332	0.8782272	0.6393142	0.7763528	0.8757885	0.8905575	0.5605031	0.5867623	0.6683485	0.6072649	0.728302	0.5805479	0.6543493
cg13421439	0.3309842	0.2484556	0.4477195	0.3973727	0.4376544	0.5664521	0.5992119	0.3996803	0.3064515	0.199349	0.2565493	0.1291377	0.4463636	0.1819297	0.3733465
cg04182321	0.1452549	0.3061131	0.1328264	0.1689801	0.1597622	0.3421061	0.3634203	0.429339	0.09331866	0.1074758	0.2480833	0.07738301	0.06117431	0.07492796	0.04750941
cg17235415	0.632593	0.6116227	0.448292	0.3394788	0.2973138	0.5675792	0.4340533	0.4579219	0.5895763	0.6483742	0.7379954	0.6928694	0.6486331	0.6045917	0.4696568
cg00008916	0.6811701	0.5429176	0.5103217	0.6666673	0.5136409	0.7445956	0.5154237	0.550002	0.3831324	0.4242321	0.4646789	0.4243181	0.3713953	0.5085683	0.4269287
cg11991516	0.3555723	0.4142184	0.4644664	0.4046036	0.3421283	0.5442176	0.2233761	0.3798191	0.1278124	0.285075	0.19606	0.3178369	0.2819782	0.2169151	0.08575225
cg06371502	0.2973141	0.3856092	0.2578626	0.369158	0.5972663	0.519414	0.2688688	0.2562418	0.1808235	0.103423	0.397348	0.07809787	0.2145289	0.181628	0.2178245
cg25207147	0.3973654	0.3598971	0.3286561	0.5623757	0.4889597	0.4065669	0.3027351	0.3731219	0.1341077	0.2410738	0.253412	0.1519309	0.3282686	0.2727727	0.06429625
cg01064683	0.4009388	0.4175545	0.3402485	0.5939342	0.0686504	0.6165013	0.4564712	0.09714642	0.05106914	0.04772302	0.212074	0.03778483	0.3814446	0.08574091	0.03518584
cg15916160	0.2285062	0.3061624	0.2156199	0.5132913	0.3294078	0.5071783	0.2307627	0.2173991	0.1704265	0.1336983	0.1312474	0.07579023	0.2414888	0.0814913	0.1631424
cg13277569	0.4232053	0.4100844	0.4142986	0.3231014	0.2849213	0.6750739	0.3533608	0.4597956	0.2410711	0.1440084	0.3976785	0.1776339	0.3367479	0.2006949	0.1113867
cg03313172	0.6047643	0.6428466	0.6226729	0.6460275	0.6543809	0.7808585	0.5667394	0.6216899	0.4536512	0.643697	0.4521686	0.5133274	0.4778069	0.4620138	0.3873353
cg04464946	0.2365524	0.291162	0.2298129	0.2769953	0.1016594	0.3674485	0.4476348	0.4145409	0.04650533	0.1255337	0.1632119	0.06584149	0.1381198	0.1259855	0.08156621
cg13653580	0.2547742	0.2617179	0.234271	0.3273465	0.2103076	0.4637595	0.3459061	0.2905702	0.1266405	0.1422821	0.1594957	0.03075218	0.1914151	0.09023645	0.1672828
cg03521976	0.5796999	0.5716754	0.5824936	0.8339551	0.6596731	0.3160525	0.8405835	0.3104778	0.3208776	0.4143873	0.3581798	0.3798393	0.4343358	0.2785049	0.585172
cg05521089	0.654384	0.6566944	0.6261597	0.7194388	0.5866382	0.6297365	0.6978219	0.5993229	0.4362102	0.4093205	0.5024751	0.548852	0.4887837	0.5611676	0.5018681
cg15830127	0.36235	0.3740201	0.3262213	0.4064645	0.1356952	0.5013524	0.08688683	0.3592717	0.1011266	0.2148616	0.2551079	0.03808846	0.3827033	0.08963556	0.03626453
cg12088314	0.4197079	0.4699078	0.5312994	0.4975665	0.3782081	0.5777722	0.4677113	0.5029312	0.3276415	0.2925447	0.3068697	0.3388426	0.4394023	0.306934	0.2543806
cg15315385	0.2536066	0.1646856	0.2445553	0.3989173	0.5257879	0.3547808	0.2925491	0.3108346	0.1921953	0.2146463	0.158473	0.1096611	0.2065869	0.1851713	0.1079773
cg23181201	0.3383057	0.3600055	0.4160575	0.5133958	0.4521887	0.5311226	0.6064662	0.4219276	0.276614	0.4403236	0.2478503	0.1142937	0.245725	0.3046368	0.3161717
cg07950265	0.5189157	0.7321768	0.6832943	0.7548775	0.5218552	0.6327249	0.7453758	0.6600936	0.4297084	0.5399556	0.5260191	0.5634898	0.4686162	0.5551848	0.3346411
cg25501329	0.8203307	0.8250954	0.5574029	0.8070507	0.8368315	0.6425295	0.810977	0.8505065	0.4375771	0.7009201	0.7001235	0.6546654	0.5796188	0.4691672	0.6277465
cg20281882	0.7475724	0.4473754	0.7726635	0.6524697	0.4744705	0.9069011	0.6996208	0.6735745	0.3831564	0.4005794	0.5588139	0.4451006	0.7077379	0.5393361	0.5658533
cg25649641	0.3671541	0.3901498	0.353328	0.4456345	0.4286657	0.5178412	0.3529511	0.3886723	0.3207658	0.2736376	0.3281812	0.2038251	0.2059335	0.3167895	0.1142489
cg07811644	0.2126341	0.3155155	0.3605574	0.4104931	0.239571	0.2835128	0.2808269	0.2608616	0.2334898	0.04715706	0.04965642	0.03318181	0.06413844	0.06422614	0.139669
cg19202718	0.5612346	0.7462486	0.4991805	0.4565282	0.6825898	0.4231177	0.6205146	0.4512538	0.7486058	0.7258752	0.8146555	0.64356	0.6844657	0.7901164	0.7374178
cg05913846	0.5140046	0.5204821	0.6223323	0.4956386	0.4222619	0.5595793	0.4916222	0.5218495	0.4520258	0.31392	0.4615998	0.2758248	0.4238113	0.2576149	0.2815007
cg11237426	0.1490507	0.4608911	0.35842	0.344098	0.2536221	0.5247378	0.1554455	0.270816	0.07756083	0.2828213	0.1786022	0.07976035	0.2316889	0.1209392	0.1404746
cg07638884	0.3351369	0.4219695	0.3352851	0.4399512	0.3744384	0.4511649	0.4295905	0.3389167	0.113248	0.3457402	0.3514352	0.07465388	0.3672225	0.2386525	0.04977749
cg07738664	0.4338804	0.88534	0.09132153	0.9029814	0.8256422	0.8810127	0.8962369	0.1864037	0.9113856	0.9221566	0.8991708	0.888223	0.8536613	0.8980501	0.8089143
cg16455791	0.336863	0.3181215	0.2281427	0.4637026	0.4700435	0.5591692	0.3148137	0.3921623	0.2615083	0.1925882	0.2349546	0.1579208	0.1950818	0.279293	0.2316282
cg03329755	0.7691272	0.6940736	0.9467045	0.7845628	0.9268448	0.8183376	0.8045171	0.8942577	0.7820001	0.5844513	0.7907358	0.6768613	0.5849332	0.681864	0.6391526
cg05872835	0.1995123	0.4272919	0.3342938	0.4617163	0.227678	0.2000734	0.2636018	0.2592713	0.3905402	0.6414074	0.5132843	0.5116208	0.4899305	0.2870573	0.5134448
cg12109566	0.3041459	0.4016714	0.358257	0.5473102	0.4606159	0.454618	0.3878027	0.3338634	0.2693326	0.05814759	0.2381119	0.0592046	0.3030746	0.3113437	0.1481237
cg17514558	0.5761299	0.6177615	0.6506593	0.7579016	0.7110972	0.7622244	0.7772019	0.6512006	0.5367497	0.3482345	0.6355648	0.3612157	0.7463028	0.541345	0.4493511
cg25454379	0.4710376	0.5113515	0.5387207	0.4188303	0.4761617	0.6693721	0.5316795	0.569044	0.2977726	0.2944499	0.4814155	0.3092334	0.4032356	0.439578	0.3124048
cg20519944	0.4598527	0.4026886	0.4578754	0.3407189	0.3521825	0.4771395	0.567518	0.5549707	0.3504609	0.6983631	0.7291272	0.8291552	0.6092738	0.5432464	0.5698031
cg16353957	0.197876	0.3456285	0.4004007	0.2735564	0.4076194	0.4563974	0.2613163	0.2165673	0.1160147	0.09518618	0.1800248	0.06761535	0.2172035	0.1905154	0.1278412
cg03462329	0.2501773	0.3409412	0.09867458	0.3069424	0.2421581	0.422505	0.1777135	0.1047184	0.02086758	0.1378356	0.1331077	0.03637699	0.05403666	0.118861	0.03002423
cg13540171	0.1550809	0.1744451	0.4223571	0.3370181	0.4320087	0.3736601	0.1653441	0.1990805	0.08034211	0.1213086	0.1274065	0.08066338	0.1654667	0.1987744	0.02623505
cg04014105	0.08112999	0.2838538	0.2877631	0.145033	0.2977323	0.5434504	0.4238097	0.2111685	0.03795959	0.3046443	0.07509851	0.03369299	0.2389982	0.1131214	0.1367847
cg17138852	0.05204685	0.06564045	0.5233117	0.1319685	0.04342051	0.5579373	0.5376767	0.02787909	0.5713182	0.5597207	0.5454427	0.3892662	0.5024787	0.05516211	0.5815666
cg01702624	0.5138432	0.4816076	0.5250197	0.353681	0.4586555	0.7181502	0.2806105	0.4541079	0.3165837	0.2239294	0.4688441	0.09473762	0.3663318	0.2206468	0.3453181
cg11347582	0.3923445	0.4167555	0.6113019	0.5282027	0.378171	0.7210421	0.6036636	0.4791693	0.3540267	0.1562666	0.3083611	0.2383611	0.2468369	0.3163503	0.0355209
cg21624902	0.5125644	0.7063888	0.7678112	0.7591012	0.6291554	0.8150336	0.7178027	0.7347023	0.4878709	0.6986472	0.4833586	0.5615079	0.4941176	0.5005172	0.3990909
cg25444386	0.4206674	0.2360861	0.2359525	0.4233117	0.2480977	0.5346269	0.1979894	0.3536212	0.05917235	0.1896613	0.1712056	0.09656075	0.3414564	0.2790973	0.05271928
cg23106045	0.416626	0.5347159	0.4029704	0.7077642	0.5999705	0.6291705	0.6637391	0.4949872	0.3712628	0.4417461	0.3946181	0.3432644	0.4871977	0.3982814	0.4041218
cg24236591	0.3396102	0.2547291	0.3986441	0.5135097	0.2995171	0.500529	0.4627496	0.4034922	0.2437792	0.2658358	0.1638462	0.2481247	0.2339801	0.2091498	0.2786191
cg08624180	0.3186234	0.4833637	0.2636871	0.3192626	0.1810241	0.641361	0.4329185	0.3719499	0.1053731	0.2972557	0.3403583	0.101523	0.2686018	0.1572482	0.05875016
cg05277793	0.738123	0.5359404	0.5425537	0.6924997	0.4862687	0.6430965	0.7057723	0.8765764	0.7552583	0.7052857	0.8889835	0.8661795	0.7871716	0.8511358	0.8158211
cg24155384	0.2687275	0.28313	0.2804962	0.4957459	0.3541529	0.5479021	0.3623569	0.3231774	0.2601805	0.1610505	0.2314035	0.1305155	0.2019272	0.2957047	0.1770274
cg26971291	0.3845163	0.6455548	0.2929568	0.5473304	0.3858787	0.6262266	0.4803166	0.4835787	0.6178929	0.6270728	0.7587677	0.5456237	0.656137	0.6020589	0.6276829
cg01270424	0.3344071	0.5156247	0.3602414	0.614329	0.3815276	0.7310719	0.2822768	0.3432674	0.1943967	0.2190736	0.3914215	0.2060013	0.2980335	0.1379279	0.1852706
cg10440521	0.5834744	0.5657169	0.600505	0.5057897	0.5811581	0.6856404	0.7688438	0.6313797	0.5719553	0.2976483	0.3549008	0.197559	0.5059783	0.235354	0.4354503
cg21390082	0.4157099	0.3576689	0.4101565	0.2795817	0.4010012	0.4785654	0.4918304	0.3366076	0.1436705	0.2475047	0.2738183	0.3267839	0.2194235	0.2242362	0.1341234
cg16987305	0.07121068	0.3628718	0.2278302	0.2765258	0.4053529	0.4657294	0.1358343	0.240678	0.0337929	0.3713517	0.03378612	0.2378723	0.02758419	0.03807238	0.06880363
cg08491105	0.382418	0.3553131	0.4888479	0.6047061	0.6423563	0.609192	0.1273991	0.2902269	0.3307297	0.2153226	0.1492269	0.1526979	0.1641325	0.1219306	0.4716195
cg12136772	0.4483749	0.3226463	0.4264992	0.6108827	0.4638481	0.5901106	0.5683046	0.4242551	0.3418697	0.379722	0.2829845	0.2139515	0.3492677	0.2861039	0.396179
cg24369185	0.1765597	0.4853975	0.354774	0.4263225	0.3003291	0.5345311	0.1038482	0.4244124	0.1742374	0.2394311	0.1651968	0.04449229	0.2510328	0.2262814	0.03263461
cg19414591	0.1659385	0.45264	0.4457112	0.4119373	0.4450464	0.4681064	0.4520261	0.2200894	0.2143093	0.3323626	0.2075651	0.03387921	0.3812995	0.1510186	0.05716524
cg14412891	0.0729497	0.1547696	0.2255959	0.2548528	0.1612367	0.3776234	0.3239609	0.2964616	0.1001878	0.04656422	0.05641902	0.03798688	0.08552423	0.06474195	0.05069937
cg09041389	0.5684661	0.71007	0.5957839	0.4694786	0.7619734	0.6538353	0.7410488	0.827674	0.4197463	0.5695872	0.6552938	0.4506408	0.4458759	0.5284959	0.3532243
cg17563235	0.319168	0.2689625	0.5325084	0.4740058	0.454431	0.3224036	0.4156475	0.2612444	0.244592	0.1484364	0.2356446	0.1330556	0.1053154	0.2411226	0.243852
cg09786329	0.8092054	0.9487587	0.9081526	0.8768398	0.8401036	0.8291606	0.9450395	0.7326904	0.7623569	0.6335269	0.8257556	0.6702813	0.7161748	0.6023189	0.6561295
cg24818200	0.5646253	0.4427338	0.3916317	0.7405652	0.4964885	0.617536	0.2311716	0.378652	0.3387881	0.3587462	0.2808566	0.2002469	0.2616541	0.3049225	0.2455578
cg04559323	0.2598411	0.4440017	0.4692879	0.5130461	0.4429695	0.5087779	0.6236562	0.4634622	0.6376771	0.6982889	0.7066179	0.5021519	0.8260832	0.5802651	0.6710696
cg09643136	0.4008931	0.3617712	0.4572216	0.6736961	0.6162122	0.561198	0.4866638	0.5078586	0.4014594	0.3054443	0.3394144	0.2307542	0.506747	0.386872	0.2664776
cg20159885	0.3323862	0.2897994	0.3794413	0.3999887	0.4605725	0.5165035	0.2114993	0.3536331	0.3270592	0.1698525	0.2334899	0.1094549	0.282126	0.2364276	0.14511
cg00684116	0.893508	0.5541527	0.910244	0.755864	0.431116	0.7611932	0.8840872	0.9053186	0.5855702	0.7898926	0.2614575	0.5382701	0.8858473	0.3567065	0.6248335
cg07021181	0.5782776	0.660287	0.5750152	0.4789061	0.5788608	0.4208719	0.5320959	0.6042077	0.6667547	0.6917408	0.7099313	0.6564608	0.7009336	0.7218252	0.8282067
cg01434487	0.5970811	0.479868	0.3833061	0.6709268	0.4885411	0.6827277	0.4016562	0.3957309	0.2876887	0.4379665	0.2868697	0.3514677	0.4153903	0.3209169	0.3181459
cg21822149	0.2552722	0.390679	0.2890451	0.2207777	0.3655579	0.1423554	0.3826175	0.3473013	0.5144055	0.3334522	0.4982645	0.4045345	0.4879643	0.5192073	0.5442943
cg06573604	0.2776504	0.5029914	0.2575879	0.6102451	0.4452923	0.5076079	0.3355907	0.5033212	0.2612478	0.3030591	0.2828047	0.1692546	0.4458788	0.2014386	0.1374364
cg04131431	0.3829306	0.4942751	0.5173633	0.6228281	0.4413517	0.523789	0.4110771	0.4399584	0.2716103	0.3474839	0.4123569	0.4609823	0.4081605	0.08639664	0.1401231
cg14618803	0.583257	0.3526855	0.2450049	0.4359625	0.467247	0.308708	0.4457894	0.3720756	0.1778536	0.2460504	0.3150604	0.2578378	0.3347546	0.2880453	0.1255379
cg23577800	0.5477503	0.7169878	0.5779203	0.5476713	0.5896196	0.6180876	0.4795259	0.7552712	0.6571602	0.7634553	0.8387863	0.8322597	0.5769327	0.7958854	0.8597067
cg16020078	0.3700873	0.43077	0.4033116	0.3153	0.3698819	0.259236	0.408406	0.5040288	0.5425376	0.3409567	0.6010686	0.5866819	0.4076416	0.6000338	0.7692248
cg17213402	0.3223162	0.5267855	0.1340635	0.3042778	0.2426699	0.6632668	0.1230107	0.4559208	0.1137425	0.2328906	0.1341194	0.05041464	0.3188312	0.2039004	0.07183644
cg06959142	0.1487253	0.4033797	0.3322474	0.352012	0.222961	0.4341144	0.3949181	0.4017491	0.2122638	0.212291	0.190911	0.1397076	0.1201175	0.2222623	0.06178422
cg26995300	0.7272385	0.8572127	0.7021886	0.8523216	0.8571496	0.8382883	0.8774673	0.8832904	0.6825945	0.5762787	0.8107333	0.6613338	0.6397449	0.6810311	0.6360225
cg23074048	0.249269	0.2432889	0.4411353	0.6070644	0.382441	0.4288394	0.671016	0.2341475	0.1208921	0.1582332	0.1230005	0.2996071	0.4489557	0.258398	0.1131371
cg26866482	0.2483604	0.4614665	0.2208285	0.3635016	0.1084884	0.6319903	0.1344298	0.1114988	0.06198897	0.09509165	0.2463363	0.05516878	0.1897848	0.1093981	0.03725784
cg09185990	0.3169647	0.4255459	0.4189412	0.4113698	0.4035014	0.2664951	0.4301092	0.388619	0.6067347	0.4439682	0.5878484	0.5614426	0.3677994	0.5677798	0.6443913
cg12348203	0.2471178	0.3480202	0.4669528	0.4456187	0.4107788	0.3953897	0.4225542	0.3600052	0.3444934	0.05577543	0.3619347	0.0254792	0.352547	0.0790139	0.3654354
cg23916679	0.429553	0.4456309	0.3432608	0.4667257	0.5111697	0.3662939	0.3547698	0.3232988	0.6748504	0.6304758	0.534873	0.3876884	0.7291018	0.4401093	0.5401695
cg03505273	0.3489126	0.1199627	0.5200814	0.4491068	0.4669884	0.1062976	0.3365044	0.2146059	0.1697337	0.1463461	0.1306458	0.1593236	0.1524248	0.2075419	0.05857963
cg17541025	0.4919342	0.403619	0.7173971	0.5367058	0.5262108	0.4332392	0.6370113	0.3244074	0.6661376	0.5587792	0.5916433	0.6015804	0.8598626	0.8943027	0.914787
cg01034811	0.737334	0.6740633	0.5956256	0.7764115	0.7356597	0.5923876	0.8914104	0.6896312	0.8398874	0.9239295	0.7644948	0.8646814	0.9178853	0.818023	0.9286659
cg08190858	0.4277035	0.4935684	0.3223012	0.7264491	0.655362	0.7267352	0.6850544	0.5091143	0.4005918	0.5594243	0.3961073	0.1427328	0.4162271	0.3920538	0.5005704
cg21733531	0.4609346	0.4028213	0.4841488	0.6572863	0.4930612	0.6378266	0.6276176	0.4678052	0.2957456	0.3583441	0.4318605	0.4337174	0.2955383	0.3337518	0.4001244
cg26074622	0.6093216	0.7629912	0.6020961	0.4933501	0.6624358	0.5649243	0.7421785	0.5906977	0.3477887	0.442975	0.6014486	0.4996697	0.4992619	0.4246579	0.4807422
cg01924880	0.367472	0.1526149	0.2555752	0.4858649	0.2863963	0.5985962	0.4048066	0.3119071	0.2285198	0.1488967	0.3436661	0.0434904	0.2273806	0.204812	0.07169564
cg10830145	0.3015443	0.4188171	0.2258814	0.3834656	0.5888807	0.5355065	0.4995043	0.4002112	0.2726289	0.3057203	0.3540643	0.1723786	0.2431902	0.2055205	0.1444747
cg06489993	0.07509388	0.109428	0.04694619	0.08363119	0.4059051	0.2092384	0.4818075	0.06052878	0.2617497	0.4085987	0.7102017	0.2584341	0.6999467	0.5104145	0.4691608
cg21239227	0.3666454	0.5153761	0.5188952	0.4075763	0.3328912	0.3439701	0.4920616	0.6564066	0.6555253	0.5141083	0.8451596	0.6059282	0.5301854	0.5689829	0.7142514
cg23711434	0.8678858	0.6788274	0.7412441	0.5818678	0.6887923	0.4898848	0.7481042	0.778727	0.7829522	0.7703446	0.9202793	0.8672454	0.8712571	0.837641	0.8828038
cg24847829	0.3905868	0.4537645	0.2947794	0.454844	0.4529484	0.5262764	0.4891164	0.2213529	0.1891438	0.2686932	0.2385779	0.102589	0.4230091	0.2352629	0.1445886
cg01244270	0.2649383	0.204113	0.3932529	0.3284611	0.4635659	0.5060697	0.1947943	0.3945666	0.2398898	0.1859987	0.1653284	0.1658834	0.1256681	0.1576916	0.1672609
cg04370342	0.45967	0.607585	0.6154019	0.3730167	0.600734	0.3650878	0.5995108	0.6245012	0.7323823	0.7191871	0.6492306	0.6815733	0.5888236	0.7973813	0.8318932
cg06546806	0.1591219	0.1306853	0.2190028	0.5512679	0.1342324	0.6745674	0.09942104	0.1967245	0.06968119	0.06045283	0.08475467	0.08319174	0.1219696	0.07743218	0.06056271
cg19256101	0.5962896	0.5239998	0.4297143	0.3304578	0.5543906	0.5431097	0.4228543	0.5922065	0.713868	0.6522078	0.7198041	0.6009447	0.7043547	0.5940792	0.6264737
cg11912765	0.2444696	0.3455872	0.165954	0.3428461	0.388145	0.3937208	0.3021347	0.2783715	0.08441398	0.2320727	0.1108834	0.09885512	0.2657513	0.1275626	0.03347043
cg18104645	0.377902	0.5095643	0.460716	0.4213753	0.4119169	0.51982	0.2960472	0.4761089	0.1356816	0.2609241	0.2634826	0.3983771	0.3357073	0.3653436	0.07906661
cg16749247	0.2803907	0.3633575	0.543954	0.4254188	0.4566436	0.5181246	0.139364	0.4503878	0.1035594	0.2959319	0.1967843	0.05173528	0.4197904	0.3810054	0.2665512
cg00643111	0.3933878	0.4845871	0.4359731	0.5550561	0.3854039	0.7205826	0.1872607	0.5905362	0.3798755	0.2848985	0.2731667	0.2485915	0.2031898	0.189943	0.441245
cg00448395	0.1371403	0.3506864	0.3624515	0.1340368	0.346013	0.3958539	0.5258805	0.2583186	0.1202923	0.1090808	0.1733661	0.1279897	0.2418923	0.1605187	0.1438718
cg08927016	0.4680683	0.3887796	0.4673057	0.6548903	0.650181	0.6082079	0.462369	0.4116289	0.5077799	0.307077	0.3184742	0.1930945	0.3581139	0.4413109	0.2774503
cg05583608	0.1884499	0.3819395	0.2348374	0.5251871	0.4829895	0.4532291	0.3436557	0.2748238	0.2241161	0.1507186	0.1695131	0.1074315	0.337822	0.2333541	0.04194674
cg12280343	0.4728822	0.8332261	0.4355173	0.7103881	0.5024136	0.5272306	0.7083795	0.7756247	0.7997431	0.7781908	0.8149696	0.7335528	0.7576933	0.83233	0.853952
cg18663602	0.4150775	0.471584	0.2628465	0.4209331	0.3447705	0.3650618	0.32633	0.4306987	0.5369723	0.5734776	0.5829311	0.4013764	0.5658999	0.6666461	0.4310464
cg14999623	0.7171196	0.682429	0.8056321	0.4510874	0.7936186	0.7511765	0.7679777	0.7270272	0.2005304	0.4014205	0.3690154	0.7296339	0.3477561	0.78111	0.2549991
cg08481075	0.2741931	0.4168774	0.3415268	0.571089	0.4207774	0.4702995	0.2455287	0.4800178	0.2073423	0.1777139	0.2726984	0.2538358	0.3421282	0.1611712	0.1199933
cg19927214	0.4889413	0.7035892	0.6689592	0.6414354	0.5155618	0.4549374	0.6117168	0.5900016	0.691423	0.8713069	0.6327835	0.7672517	0.5856919	0.8533996	0.7460628
cg14004685	0.6474042	0.7532125	0.5937798	0.7671208	0.697108	0.7872756	0.4434667	0.8154035	0.3675725	0.5920433	0.6555582	0.6648853	0.5259719	0.5058052	0.4519794
cg16570884	0.5580876	0.597068	0.5640099	0.4369649	0.6204956	0.4393676	0.8005335	0.7060063	0.7844914	0.6864892	0.8146446	0.8174669	0.5726274	0.750425	0.7827192
cg04698114	0.4037012	0.4955263	0.320158	0.5415639	0.571428	0.5867368	0.2741811	0.4950489	0.1518513	0.3888463	0.3681831	0.215129	0.4195204	0.1519543	0.2638821
cg15376615	0.2650541	0.3383341	0.5834956	0.6601179	0.2830964	0.5703966	0.4533704	0.4846036	0.1921345	0.4616792	0.2360286	0.5043533	0.368745	0.2461586	0.06103265
cg24969942	0.3988545	0.2510606	0.3302559	0.4656711	0.5245147	0.6121746	0.4666338	0.3192011	0.2362919	0.3122361	0.2934203	0.2075741	0.3770613	0.2749819	0.1323157
cg05032498	0.4916621	0.5186095	0.503635	0.6416665	0.6185278	0.5368206	0.2884341	0.4878436	0.2403528	0.4665555	0.3877759	0.2884546	0.4235979	0.2169758	0.1678953
cg02192627	0.545486	0.5881923	0.6082866	0.6584982	0.5547257	0.5589095	0.5714645	0.6246062	0.5767213	0.4521829	0.4797635	0.4521557	0.5253989	0.3488268	0.2294659
cg19106029	0.5391951	0.4930012	0.486657	0.6861147	0.7453448	0.324855	0.7132411	0.5261961	0.2789219	0.4072159	0.4769028	0.5585766	0.5027134	0.407796	0.1799127
cg03836994	0.6796911	0.7101838	0.7462964	0.5265718	0.6536556	0.5903561	0.6237363	0.8042786	0.2885274	0.2558676	0.7446101	0.5202701	0.4453566	0.520078	0.4760676
cg22663193	0.2842777	0.4131792	0.3110693	0.2595254	0.369887	0.1701437	0.3798746	0.3489161	0.5030911	0.4933082	0.5738632	0.3934539	0.4005602	0.4036937	0.5132242
cg18381051	0.3503376	0.407692	0.2382822	0.4522741	0.36978	0.4166409	0.2049177	0.234973	0.05075183	0.2550815	0.2581903	0.06313006	0.4131425	0.08855648	0.1446277
cg10374797	0.7549783	0.4161623	0.6366428	0.6062722	0.4478323	0.264883	0.346817	0.1590094	0.6304093	0.4168536	0.6673897	0.5855803	0.8117918	0.6697107	0.8131612
cg15454726	0.4998323	0.1199995	0.3097521	0.0305827	0.5635498	0.3312418	0.5868101	0.05246119	0.03236547	0.03328133	0.3735073	0.04183613	0.04839207	0.2648056	0.0276299
cg10268889	0.259582	0.264413	0.4006085	0.2134941	0.1277651	0.2140456	0.101107	0.3769141	0.5249179	0.4097685	0.4316601	0.4227124	0.4539668	0.4159846	0.4474466
cg13446474	0.5102751	0.4282929	0.3963477	0.6250341	0.5524046	0.67238	0.6859932	0.5370675	0.3222694	0.4119537	0.4398716	0.1373615	0.534545	0.3407466	0.4481997
cg12242038	0.05353889	0.06932218	0.3802826	0.3489694	0.05406969	0.0641409	0.3162628	0.3843486	0.03981931	0.04118931	0.05838567	0.05150456	0.05592052	0.04028932	0.03337519
cg23851515	0.6529351	0.7724505	0.8322983	0.7786628	0.8568243	0.5266857	0.3025573	0.6269121	0.6150681	0.3991844	0.3343522	0.4736029	0.4647248	0.5550635	0.299973
cg19056926	0.6025906	0.4739497	0.5320323	0.6405187	0.3917655	0.7060587	0.5600493	0.5950145	0.2939362	0.5715204	0.3141109	0.3455563	0.5307028	0.3842391	0.3991479
cg10130187	0.5927975	0.6702527	0.6724559	0.769527	0.696561	0.5278794	0.7317123	0.7379611	0.4850606	0.4595825	0.6474818	0.378196	0.4010531	0.5459802	0.7113895
