# Supplementary material for: Epigenetic analysis in placentas from sickle cell disease patients reveals a hypermethylation profile
Source: PLoS One. 2022 Sep 21;17(9):e0274762. doi: 10.1371/journal.pone.0274762 (PMC9491616; doi:10.1371/journal.pone.0274762)
Supplement: S3 Table — (XLSX) [file pone.0274762.s003.xlsx]

## Sheet: DMR | Genes | HbSS
DMRs identified from the comparasion between HbSS group versus control group.
DMRs-coordinates	Region length (bases)	Number of CpG sites	Methylation difference (HbSS x Control)	Adjusted p-value	Genes	Gene location	Chromosome
chr1:78956576-78956905	330	5	0.200925444927092	0.00000000017020329	PTGFR	Promoter / exon 1	chr1
chr2:48982683-48982950	268	3	0.21855886361697	0.00000000351308575	LHCGR	Promoter / exon 1	chr2
chr2:177042789-177043427	639	6	0.198345189487734	0.00000000464612148	HOXD-AS1	Promoter / exon 1 / intron 1	chr2
chr17:74070375-74070698	324	4	0.192612312687872	0.00000002592838533	GALR2	Promoter	chr17
chr2:111875749-111876873	1125	7	0.191008280181638	0.00000088282042800	-	Intergenic Region	chr2
chr5:148960831-148961011	181	7	0.213661296445789	0.0000125187803080548	ARHGEF37	Promoter	chr5
chr3:170303721-170303830	110	2	0.174837997833981	0.0000125187803080548	CLDN11 / SLC7A14 / BC039437	Intron 2 / exon 1 / intron 2	chr3
chr2:26401598-26401878	281	5	0.278882164327713	0.0000135628152432762	GAREML	Intron 2	chr2
chr5:141082572-141082610	39	2	0.205013544485858	0.0000145580930121888	-	Intergenic Region	chr5
chr7:155166290-155167038	749	3	0.172665506232631	0.0000416960290477173	-	Intergenic Region	chr7
chr1:241587126-241587783	658	5	0.278818855323138	0.0000931321408839706	-	Intergenic Region	chr1
chr8:114389356-114389388	33	2	0.258111055707564	0.00011941214498637	CSMD3	Promoter / exon 1 / intron 1	chr8
chr20:43001691-43001703	13	2	0.187923644421401	0.00011941214498637	HNF4A / BC071794	Intron 1 / intron 3	chr20
chr13:114150007-114150035	29	2	0.213678580218798	0.000126551010367758	TMCO3	Exon 2	chr13
chr7:158336016-158336044	29	2	-0.233577809761245	0.000164511046964816	PTPRN2	Intron 1	chr7
chr16:31483394-31483534	141	3	0.172195235463997	0.000265525269130501	TGFB1I1	Promoter / exon 1	chr16
chr7:157476887-157477308	422	2	0.183725081433417	0.000285914995234328	PTPRN2	Intron 12	chr7
chr6:30227360-30227783	424	4	0.153273207980598	0.000303121014094127	HCG17 / HLA-L	Intron 1 / exon 1	chr6
chr12:54943762-54943784	23	2	0.217050915593345	0.000435232404976176	PDE1B	Exon 2 / intron 2	chr12
chr3:114199341-114200224	884	2	-0.178692618355548	0.000435232404976176	ZBTB20	Intron 2	chr3
chr5:140479785-140481267	1483	5	0.153036906835445	0.000536063638236395	PCDHB3 / BC016751	Exon 1 / promoter, exon 1	chr5
chr18:74499511-74499573	63	2	0.196719721774303	0.000590924528667483	-	Intergenic Region	chr18
chr14:61118751-61119218	468	2	0.172052749501282	0.000594921669791072	SIX1	Promoter	chr14
chr11:120435056-120435560	505	2	0.151715154188951	0.000601565048486684	GRIK4	Intron 1 / exon 1	chr11
chr17:75447478-75447785	308	3	0.150367931588714	0.000953811466364546	SEPT9	Intron 1	chr17
chr20:26190347-26190354	8	2	0.203319784280034	0.00100494230937478	LOC284801	Promoter	chr20
chr11:27386005-27386010	6	2	0.311736408115282	0.00132353865361276	CCDC34	Promoter	chr11
chr7:101006035-101006573	539	6	0.203476199364935	0.00147586594954319	COL26A1	Exon 1 / intron 1	chr7
chr14:95234822-95235127	306	4	-0.188502752481124	0.00150326610634491	GSC	Intron 2 / exon 3	chr14
chr21:39649500-39649511	12	2	0.168851697245612	0.0015377383910573	KCNJ15	Intron 2	chr21
chr9:16868891-16869624	734	2	0.151699166628455	0.0015735811119733	BNC2	Intron 1	chr9
chr10:95326974-95327305	332	2	0.195246759436252	0.00159861121671109	FFAR4	Exon 1 / intron 1	chr10
chr18:11149435-11149470	36	2	0.211025119715547	0.00177850422700796	PIEZO2	Promoter	chr18
chr7:152623043-152623304	262	2	0.142063556390325	0.00183215169358712	-	Intergenic Region	chr7
chr3:114035950-114036631	682	3	-0.137787935660268	0.00183215169358712	MIR568	Promoter	chr3
chr1:91190891-91191254	364	3	0.171194011066183	0.00224854617408196	-	Intergenic Region	chr1
chr16:57662541-57662690	150	2	0.1565119937289	0.00279125269477647	GPR56	Intron 1 / exon 1	chr16
chr11:20618230-20618651	422	4	0.154273544841646	0.00310875338241412	-	Intergenic Region	chr11
chr3:77088763-77089761	999	2	0.182809761544458	0.00336875678728509	ROBO2	Promoter / exon 1	chr3
chr20:21378072-21378427	356	3	0.119144405783779	0.00451536231590238	NKX2-4	Promoter / exon 1	chr20
chr10:44186131-44186174	44	2	0.176604776602036	0.0045652937798367	-	Intergenic Region	chr10
chr4:5053498-5053504	7	2	0.219607624634989	0.0045652937798367	STK32B	Promoter	chr4
chr6:100911709-100911746	38	2	0.148712407105861	0.00567711975806658	SIM1	Exon 1	chr6
chr6:41341168-41341601	434	2	0.183395820773271	0.00758046306915607	-	Intergenic Region	chr6
chr14:24803679-24803873	195	2	0.171731940127246	0.00805429463957531	ADCY4	Exon 1 / intron 1	chr14
chr10:1068528-1068763	236	3	0.122242831646796	0.00805429463957531	IDI2	Promoter / exon 1	chr10
chr3:147131178-147132559	1382	4	0.144757482225447	0.00810820266087999	ZIC1	Exon 3	chr3
chr20:23015932-23015936	5	2	0.197940764797511	0.00883102499487748	SSTR4	Promoter	chr20
chr13:112726058-112726482	425	2	0.142960610224895	0.00962301999737826	SOX1	Promoter	chr13
chr22:37172025-37172204	180	3	0.151812381258406	0.0110910665637843	IFT27	Promoter / exon 1	chr22
chr10:102986808-102987483	676	2	0.154277018852312	0.0110910665637843	LBX1	Exon 2	chr10
chr15:99789637-99789939	303	4	0.173628502590458	0.0127804084403759	TTC23	Promoter / exon 1	chr15
chr19:23299555-23300243	689	2	-0.215156726977104	0.0146662875620362	ZNF730	Promoter / exon 1 / intron 1	chr19
chr3:121903095-121903111	17	2	0.154735690783041	0.0163065074775637	CASR	Intron 1	chr3
chr2:237078223-237078733	511	2	0.149658393550481	0.0342746339400824	GBX2	Promoter	chr2
chr5:153862183-153862450	268	2	0.140195858500094	0.039998409385774	-	Intergenic Region	chr5
chr3:114591411-114591648	238	2	-0.121944084317552	0.0581971132678381	ZBTB20	Intron 4	chr3

## Sheet: DMR | Genes | HbSC
DMRs identified from the comparasion between HbSC group versus control group.
DMRs-coordinates	Region length (bases)	Number of CpG sites	Methylation difference (HbSC x Control)	Adjusted p-value	Genes	Gene location	Chromosome
chr6:90596921-90597591	671	5	0.184929743362583	0.00000000000000001216	-	Intergenic Region	chr6
chr10:102278918-102279703	786	6	0.246737759876263	0.00000000000002872868	SEC31B	Promoter / exon 1 / intron 1	chr10
chr1:220921306-220922217	912	10	0.24642460604476	0.00000000000159575821	MARC2	Promoter / exon 1 / intron 1	chr1
chr11:94135016-94135029	14	3	0.178276399236664	0.0000000002298882706	GPR83	Promoter	chr11
chr2:172952415-172953630	1216	5	0.177984900501271	0.0000000035660522238	DXL1	Intron 2 / exon 3	chr2
chr11:5878019-5880371	2353	7	-0.242077361447062	0.0000000844947207024	TRIM5-204	Intron 2	chr11
chr4:24473977-24474861	885	4	-0.248290082777809	0.0000015388526378193	PPARGC1A	Promoter / exon 1	chr4
chr16:31483285-31483534	250	4	0.181864761549043	0.0000037623454961552	TGFB1|1	Promoter / exon 1	chr16
chr6:29894619-29895204	586	4	0.248974698251047	0.0000043537709304435	HLA-G	Intron 4	chr6
chr11:23870046-23871117	1072	3	0.188655059525199	0.0000053276288259582	-	Intergenic Region	chr11
chr6:30227294-30227986	693	11	0.205909063269273	0.00000817810577512798	HLA-L	Promoter / exon 1, 2 / intron 1	chr6
chr2:237077920-237078733	814	5	0.193383498545667	0.0000088738100599468	GBX2	Promoter	chr2
chr1:2706173-2706298	126	3	0.177479942326031	0.00000953256513390292	TTC34	Promoter / exon 1	chr1
chr5:141082572-141082610	39	2	0.20021342277325	0.0000116148529039657	-	Intergenic Region	chr5
chr4:13545639-13545760	122	2	0.196246521977573	0.0000186456044381191	NKX3-2	Exon 1	chr4
chr5:150284416-150284796	381	9	0.175962749159267	0.000022816404980759	ZNF300	Promoter / exon 1	chr5
chr2:111875749-111877065	1317	6	0.193533700635604	0.0000231920804119731	ACOXL	Promoter / exon 1	chr2
chr11:14996701-14996997	297	3	0.133500424050363	0.0000247689485994042	-	Intergenic Region	chr11
chr14:51026721-51026939	219	2	0.174669984257368	0.0000282353691326792	ATL1	Intron 1 / exon 2	chr14
chr10:77155376-77155404	29	2	-0.210610802141815	0.0000330448382998835	-	Intergenic Region	chr10
chr3:28617854-28617866	13	2	0.158965198327098	0.0000351648111191609	LINC00693	Exon 2	chr3
chr3:170302890-170303830	941	2	0.163124508496238	0.0000384954757633976	CLDN11, SLC7A14, BC039437	Intron 2 / intron 1 / intron 2 respectively	chr3
chr14:70690296-70690538	243	4	-0.232350130534047	0.0000470651463779537	-	Intergenic Region	chr14
chr7:103085736-103086074	339	2	0.187712258452311	0.0000470651463779537	SCL26A5	Intron 1	chr7
chr1:91182534-91183051	518	5	0.177328898716474	0.0000538440345287018	BARHL2	Promoter / exon 1	chr1
chr12:21927773-21927823	510	3	-0.157278783343963	0.0000632289690704317	KCNJ8	Promoter / exon 1	chr12
chr1:4714033-4714171	139	2	0.185867550681041	0.0000777515674078835	AJAP1	Promoter	chr1
chr17:42082036-42082392	357	2	-0.206830220578807	0.0000777515674078835	NAGS	Promoter / exon 1	chr17
chr1:202183139-202183387	249	4	0.184679383357216	0.000091301041139145	LGR6	Intron 1	chr1
chr2:222435214-222435351	138	2	0.18275075126829	0.0000947719225274844	EPHA4	Intron 1	chr2
chr5:76506484-76506492	9	2	0.253822764194996	0.0000980804125983549	PDE8B	Promoter	chr5
chr11:57194495-57194498	4	2	0.239422158999698	0.000109636794360126	SLC433	Exon 1	chr11
chr5:148960831-148961011	181	7	0.188989657134684	0.000112326316523451	ARHGEF37	Promoter	chr5
chr17:78652628-78653711	1084	3	0.179839438185905	0.000112326316523451	RPTOR	Intron 3	chr17
chr3:44595942-44596770	829	4	0.106554979849175	0.000112326316523451	ZKSCAN7	Promoter / exon 1	chr3
chr4:5709858-5710411	554	3	0.195977827363236	0.00012616985053375	EVC2	Promoter / exon 1 / intron 1	chr4
chr1:179544721-179545216	496	3	0.150270018145956	0.00014469910469375	NPHS2	Promoter / exon 1	chr1
chr1:91190173-91190582	410	3	0.174208608003738	0.000147770653420857	-	Intergenic Region	chr1
chr11:23826623-23826744	122	2	0.1847916894906	0.000170300305130115	-	Intergenic Region	chr11
chr2:237073843-237074170	328	3	0.15212454589812	0.000280136717203058	-	Intergenic Region	chr2
chr5:135418206-135418308	103	2	0.200862185041113	0.000347021505203548	VTRNA2-1	Promoter	chr5
chr14:24803679-24804339	661	5	0.158165860816666	0.000395836479566537	ADCY4	Promoter / exon 1, 2 / intron 1	chr14
chr20:26190347-26190354	8	2	0.210271445497415	0.000408069959472701	LOC284801	Promoter	chr20
chr7:11871535-11872050	516	5	0.186082295313956	0.000408069959472701	THSD7A	Promoter / exon 1	chr7
chr1:3568210-3568245	36	5	0.192489411289883	0.000408069959472701	TP73 - WRAP73	Promoter	chr1
chr7:156811034-156811422	389	2	0.16476105636573	0.000444081230055775	-	Intergenic Region	chr7
chr14:74100860-74100987	128	3	0.233200742294906	0.00050230832655897	-	Intergenic Region	chr14
chr4:17783059-17783502	444	3	0.179127601052288	0.000558550291366775	FAM184B	Promoter / exon 1	chr4
chr10:85898499-85898649	151	2	0.190970370991913	0.000626685238260625	GHITM	Promoter	chr10
chr4:5712676-5712840	165	2	0.171778543902883	0.0006550796008897	EVC	Promoter	chr4
chr2:176973470-176973690	221	2	0.170766919933615	0.000671022333287745	HOXD11	Intron 1 / exon 2	chr2
chr17:75447478-75447785	308	3	0.149922829116122	0.000724037246831428	SEPT9	Intron 3	chr17
chr13:114150007-114150035	29	2	0.188312133806641	0.000744315558749104	TMCO3	Exon 2	chr13
chr8:11565527-11565725	199	2	0.150859552819938	0.000794161105483544	GATA4	Exon 3	chr8
chr1:241587550-241587783	234	4	0.252647981892717	0.000872498787314151	-	Intergenic Region	chr1
chr3:77088763-77089518	756	2	0.177612950403727	0.00100717120646027	ROBO2	Promoter / exon 1 / intron 1	chr3
chr8:48091487-48091801	315	2	0.15845983811226	0.00123386573630603	-	Intergenic Region	chr8
chr6:24126114-24126497	384	3	0.174573696602471	0.00131741966308656	NRSN1	Promoter / exon 1	chr6
chr7:155166290-155166619	330	2	0.147637277129101	0.0013345736238756	-	Intergenic Region	chr7
chr2:223170809-223171052	244	2	0.17637662587587	0.00142661430243672	CCDC140	Promoter	chr2
chr8:4583355-4583386	32	2	0.185334996250886	0.00179157066384008	CSMD1	Intron 1	chr8
chr2:223162666-223162881	216	3	0.134706362393527	0.00219344439847939	PAX3	Exon 1	chr2
chr7:158336016-158336044	29	2	-0.181174874160032	0.00239398006102347	PTPRN2	Intron 1	chr7
chr9:14348844-14349430	587	3	0.197694741946691	0.0025691803716582	NFIB	Intron 1	chr9
chr3:46484250-46484379	130	2	-0.331271022581183	0.00269165694503031	LTF	Intron 13	chr3
chr3:3842202-3842717	516	2	0.211161936449206	0.0028362990626323	SUMF1, LRRN1, BC141932	Intron 2 / intron 1 / intron 2 respectively	chr3
chr20:61733540-61733633	94	2	0.149597482927696	0.00287031899258095	HAR1B	Exon 1	chr20
chr1:179555635-179555658	24	2	-0.291926213482325	0.00294758940835864	DQ592690	Promoter	chr1
chr9:137967018-137967397	380	2	0.154090701651798	0.00316913930795205	OLFM1	Promoter / exon 1	chr9
chr16:54972094-54972371	278	2	0.159126102932125	0.00327370628825483	-	Intergenic Region	chr16
chr1:169429525-169429698	174	3	0.20750899483819	0.00327370628825483	CCDC181	Exon 1	chr1
chr15:99789637-99790022	386	5	0.18685014974878	0.00328650533200541	TTC23	Promoter / exon 1	chr15
chr6:33160969-33161377	409	3	0.143687259432413	0.0033360816436328	RXRB	Exon 9	chr6
chr4:47033180-47033197	18	2	0.146566369693922	0.00351585261187099	GABRB1	Promoter	chr4
chr6:75589192-75589206	15	2	-0.168435190081391	0.00359729637266525	-	Intergenic Region	chr6
chr1:65991176-65991596	421	3	0.191863232883579	0.00373702803443518	LEPR	Intron 2	chr1
chr7:150497460-150497663	204	2	0.163290788590604	0.00374966388425907	TMEM176B	Promoter / exon 1	chr7
chr14:61118751-61119218	468	2	0.148822195898224	0.00378512959433777	SIX1	Promoter	chr14
chr4:5053498-5053504	7	2	0.209257639103235	0.00381261685547478	STK32B	Promoter	chr4
chr11:32452592-32452839	248	2	0.163508925829964	0.00388168201829697	WT1	Intron 1	chr11
chr9:117266783-117266816	34	2	0.166903994397328	0.00398207125842761	DFNB31	Exon 1	chr9
chr6:41340668-41341601	934	2	0.191284025513881	0.00410666599383915	-	Intergenic Region	chr6
chr6:108485102-108485182	81	2	0.152876070438117	0.00426740052420001	NR2E1	Promoter	chr6
chr2:121199791-121199920	130	2	0.202088081589947	0.00456914593543741	-	Intergenic Region	chr2
chr7:156795892-156796145	254	3	0.203145984844373	0.00458069439153415	MNX1	Intron 1	chr7
chr1:34629366-34629559	194	2	0.114141584182229	0.00459498512962795	CSMD2	Intron 1	chr1
chr2:169312418-169312568	151	4	0.169857876590651	0.00477822685353672	CERS6	Promoter	chr2
chr2:219646316-219646657	342	6	0.128910790110658	0.00479189420847157	CYP27A1	Promoter / exon 1	chr2
chr4:5525710-5527199	1490	3	-0.218532181386608	0.00506192753030249	C4orf6	Promoter / exon 1	chr4
chr19:47217237-47217554	318	3	0.136379350958078	0.00541607631936765	PRKD2	Intron 2 / exon 3	chr19
chr6:168501956-168502341	386	2	0.188839223889856	0.00591976104912962	-	Intergenic Region	chr6
chr6:110797476-110798022	547	2	0.217420067286308	0.00647426686327358	SLC22A16	Promoter / exon 1 / intron 1	chr6
chr5:136834383-136834464	82	2	0.165439209704448	0.00660746646434557	SPOCK1	Promoter / exon 1 / intron 1	chr5
chr15:23810280-23810849	570	5	-0.199647051877361	0.00667027823503021	MKRN3	Promoter / exon 1	chr15
chr17:19483367-19483623	257	2	0.139054623836446	0.00694902947321474	-	Intergenic Region	chr17
chr1:91185422-91185441	20	2	0.140517373231273	0.007119634450308	BARHL2	Intergenic Region	chr1
chr2:171674968-171675106	139	3	0.153637261544874	0.00740108222344833	GAD1	Intron 1 / exon 2	chr2
chr4:5661997-5662472	476	2	-0.183216074728	0.00793434444359955	EVC2	Intron 9	chr4
chr11:43569076-43569269	194	2	0.183062248588259	0.00819146276574336	-	Intergenic Region	chr11
chr3:126911830-126911953	124	2	0.15813453402028	0.00869268539746865	C3orf56	Promoter	chr3
chr1:197879766-197880663	898	2	0.170590741843657	0.00884392611646167	LHX9	Promoter	chr1
chr22:44287921-44288021	101	2	0.162752144536246	0.0101192387516262	PNPLA5	Promoter	chr22
chr1:180882276-180882287	12	2	0.14222698220054	0.0106606616945615	KIAA1614	Promoter	chr1
chr5:153858822-153858936	115	2	0.194238850501271	0.0129697615426433	HAND1	Promoter	chr5
chr2:70995459-70995522	64	2	-0.205036112015455	0.0134574309823869	ADD2	Promoter	chr2
chr8:21867908-21868116	209	2	-0.263320308936127	0.0197936670660399	-	Intergenic Region	chr8
