# Supplementary material for: Epigenetic analysis in placentas from sickle cell disease patients reveals a hypermethylation profile
Source: PLoS One. 2022 Sep 21;17(9):e0274762. doi: 10.1371/journal.pone.0274762 (PMC9491616; doi:10.1371/journal.pone.0274762)
Supplement: S4 Table — (XLSX) [file pone.0274762.s004.xlsx]

## Sheet: HbSS - 4 genes
	CT mean					CT mean					CT mean					CT mean
Patient HbSS	PTGFR	GAPDH	ACTB		Patient HbSS	GPR56	GAPDH	ACTB		Patient HbSS	GALR2	GAPDH	ACTB		Patient HbSS	ADCY4	GAPDH	ACTB
SS1	29987	20607	20009		SS1	24136	20607	20009		SS1	35484	20607	20009		SS1	25027	20607	20009
SS2	45000	28977	27951		SS2	33559	29594	28831		SS2	45000	28977	27951		SS2	32045	28977	27951
SS3	33901	23221	22770		SS3	30364	23221	22770		SS3	35356	23221	22770		SS3	25568	23221	22770
SS4	30122	20150	19528		SS4	22269	20150	19528		SS4	35648	20150	19528		SS4	27359	20150	19528
SS5	33233	23221	22770		SS5	33300	28557	28680		SS5	45000	28142	27767		SS5	32350	28142	27767
SS6	30122	20150	19528		SS6	22269	20150	19528		SS6	35648	20150	19528		SS6	45000	31271	31139
SS7	30548	19621	19361		SS7	24570	19621	19361		SS7	45000	19621	19361		SS7	24483	19621	19361
SS8	34054	24769	25005		SS8	29580	24636	24504		SS8	45000	24636	24504		SS8	30764	24636	24504
SS9	29769	19593	18650		SS9	23655	19593	18650		SS9	45000	19593	18650		SS9	24289	19593	18650
SS10	31930	20215	19451		SS10	25185	20215	19451		SS10	35455	20657	19812		SS10	25496	20215	19451
SS11	35095	26756	26121		SS11	32569	26756	26121		SS11	36112	26733	25819		SS11	26600	26756	26121
	CT mean					CT mean					CT mean					CT mean
Controls	PTGFR	GAPDH	ACTB		Controls	GPR56	GAPDH	ACTB		Controls	GALR2	GAPDH	ACTB		Controls	ADCY4	GAPDH	ACTB
CT1	33891	25465	24430		CT1	33779	25441	24243		CT1	45000	25441	24243		CT1	30697	25441	24243
CT2	30759	20122	19893		CT2	27247	20122	19893		CT2	35888	20122	19893		CT2	23990	20122	19893
CT3	34318	27149	26232		CT3	31319	27149	26232		CT3	45000	27149	26232		CT3	26336	27149	26232
CT4	30077	21570	21104		CT4	26712	21570	21104		CT4	45000	21570	21104		CT4	25577	21570	21104
CT5	29766	21205	20480		CT5	26821	21205	20480		CT5	45000	21205	20480		CT5	25346	21205	20480
CT6	30315	20918	21006		CT6	27355	20918	21006		CT6	45000	20918	21006		CT6	25541	20918	21006
CT7	29742	20216	19962		CT7	26725	20216	19962		CT7	35816	20216	19962		CT7	24970	20216	19962
CT8	31370	21976	22261		CT8	30949	21976	22261		CT8	45000	21976	22261		CT8	26479	21976	22261
CT9	34396	28390	27604		CT9	33029	28256	27672		CT9	36590	28390	27604		CT9	28536	28256	27672
CT10	45000	27576	27285		CT10	34672	27576	27285		CT10	45000	27576	27285		CT10	34203	27489	27254
CT11	29079	20020	19662		CT11	25319	20020	19662		CT11	35934	20020	19662		CT11	24349	20020	19662
CT12	32444	23980	22912		CT12	28813	23980	22912		CT12	45000	24055	23059		CT12	29344	23980	22912
CT13	29718	22801	23146		CT13	27366	22801	23146		CT13	38433	22801	23146		CT13	27637	22702	22507
CT14	31473	22702	22507		CT14	27387	22702	22507		CT14	37582	22702	22507		CT14	27637	22702	22507
CT15	33851	24933	24475		CT15	29066	24933	24475		CT15	45000	24933	24475		CT15	29373	24933	24475
CT16	33087	22893	22229		CT16	28439	22893	22229		CT16	45000	22893	22229		CT16	27685	22893	22229
CT17	29711	20821	21187		CT17	29951	20821	21187		CT17	37533	20445	20716		CT17	25862	20821	21187
CT18	29759	21187	20480		CT18	25614	21187	20480		CT18	45000	21187	20480		CT18	25791	21187	20480
CT19	33794	23986	23867		CT19	31232	24377	23843		CT19	45000	24377	23843		CT19	30212	24377	23843
CT20	34613	25965	25550		CT20	31712	25965	25550		CT20	45000	25965	25550		CT20	30872	25965	25550
CT21	30722	21849	21246		CT21	26959	21849	21246		CT21	36232	21849	21246		CT21	25556	21849	21246
CT22	34260	30595	34596		CT22	45000	30596	34597		CT22	45000	30596	34597		CT22	34222	30596	34597

## Sheet: HbSC - 3 genes
	CT mean					CT mean					CT mean
Patient HbSC	SPOCK	GAPDH	ACTB		Patient HbSC	ADCY4	GAPDH	ACTB		Patient HbSC	THSD	GAPDH	ACTB
SC1	28688	18942	18627		SC1	22965	18942	18627		SC1	22988	18942	18627
SC2	30333	23951	23832		SC2	25812	23951	23832		SC2	28456	23951	23832
SC3	30564	20691	21311		SC3	26612	20691	21311		SC3	25996	20691	21311
SC4	45000	28981	29836		SC4	29830	28981	29836		SC4	33212	28981	29836
SC5	32005	20505	18842		SC5	24172	20505	18842		SC5	26588	20505	18842
SC6	45000	28981	29836		SC6	26039	18964	19929		SC6	33212	28981	29836
SC7	45000	27620	26623		SC7	27793	27620	26623		SC7	31377	27620	26623
SC8	34089	21376	21540		SC8	25853	21376	21540		SC8	29723	21376	21540
SC9	30223	19724	19047		SC9	24196	20341	19405		SC9	25621	20341	19405
SC10	45000	26643	27473		SC10	27879	26643	27473		SC10	29668	26643	27473
SC11	30620	21275	20673		SC11	25486	21275	20673		SC11	25678	21275	20673
	CT mean					CT mean					CT mean
Controls	SPOCK	GAPDH	ACTB		Controls	ADCY4	GAPDH	ACTB		Controls	THSD	GAPDH	ACTB
CT1	45000	25441	24243		CT1	30697	25441	24243		CT1	33652	25441	24243
CT2	32282	20122	19893		CT2	23990	20122	19893		CT2	26969	20122	19893
CT3	32873	27149	26232		CT3	26336	27149	26232		CT3	28505	27149	26232
CT4	30185	21570	21104		CT4	25577	21570	21104		CT4	26147	21570	21104
CT5	30412	21205	20480		CT5	25346	21205	20480		CT5	26960	21205	20480
CT6	28187	20918	21006		CT6	25541	20918	21006		CT6	26272	20918	21006
CT7	32148	20577	20524		CT7	24970	20216	19962		CT7	26491	20216	19962
CT8	32576	21976	22261		CT8	26479	21976	22261		CT8	29497	21976	22261
CT9	33872	28256	27672		CT9	28536	28256	27672		CT9	31467	28256	27672
CT10	45000	27576	27285		CT10	34203	27489	27254		CT10	34371	27576	27285
CT11	28870	20020	19662		CT11	24349	20020	19662		CT11	23478	20020	19662
CT12	32733	24055	23059		CT12	29344	23980	22912		CT12	31031	24055	23059
CT13	30716	22801	23146		CT13	27637	22702	22507		CT13	25135	22801	23146
CT14	29381	22702	22507		CT14	27637	22702	22507		CT14	28022	22702	22507
CT15	32778	24933	24475		CT15	29373	24933	24475		CT15	30108	24933	24475
CT16	31147	22893	22229		CT16	27685	22893	22229		CT16	29512	22893	22229
CT17	32687	20821	21187		CT17	25862	20821	21187		CT17	27022	20821	21187
CT18	31212	21187	20480		CT18	25791	21187	20480		CT18	27521	21187	20480
CT19	33077	24377	23843		CT19	30212	24377	23843		CT19	31020	24377	23843
CT20	33522	25965	25550		CT20	30872	25965	25550		CT20	31460	25965	25550
CT21	32158	21771	20966		CT21	25556	21849	21246		CT21	28013	21849	21246
CT22	34731	30596	34597		CT22	34222	30596	34597		CT22	34464	30596	34597
